# Supplementary material for: IgCaller for reconstructing immunoglobulin gene rearrangements and oncogenic translocations from whole-genome sequencing in lymphoid neoplasms
Source: Nat Commun. 2020 Jul 7;11:3390. doi: 10.1038/s41467-020-17095-7 (PMC7341758; doi:10.1038/s41467-020-17095-7)
Supplement: Supplementary file 6 — Source Data [file 41467_2020_17095_MOESM6_ESM.xlsx]

## Sheet: Fig 2a
Case	Cohort	IGH
1	C1-CLL	Complete productive rearrangement
2	C1-CLL	Complete productive rearrangement
3	C1-CLL	No rearrangement found
4	C1-CLL	Partial rearrangement
5	C1-CLL	Complete productive rearrangement
6	C1-CLL	Complete productive rearrangement
9	C1-CLL	No rearrangement found
10	C1-CLL	Complete productive rearrangement
12	C1-CLL	Complete productive rearrangement
15	C1-CLL	Complete productive rearrangement
16	C1-CLL	Complete productive rearrangement
19	C1-CLL	Complete productive rearrangement
20	C1-CLL	Complete productive rearrangement
23	C1-CLL	Complete productive rearrangement
25	C1-CLL	Complete productive rearrangement
26	C1-CLL	Complete productive rearrangement
27	C1-CLL	Complete productive rearrangement
29	C1-CLL	Complete productive rearrangement
30	C1-CLL	Partial rearrangement
32	C1-CLL	Complete productive rearrangement
33	C1-CLL	Complete productive rearrangement
39	C1-CLL	Complete productive rearrangement
44	C1-CLL	Complete productive rearrangement
48	C1-CLL	Complete productive rearrangement
56	C1-CLL	Complete productive rearrangement
58	C1-CLL	Complete productive rearrangement
60	C1-CLL	Complete productive rearrangement
63	C1-CLL	Complete productive rearrangement
64	C1-CLL	Complete productive rearrangement
82	C1-CLL	Complete productive rearrangement
83	C1-CLL	Complete productive rearrangement
84	C1-CLL	Complete productive rearrangement
90	C1-CLL	Complete productive rearrangement
110	C1-CLL	No rearrangement found
115	C1-CLL	Complete productive rearrangement
122	C1-CLL	Complete productive rearrangement
125	C1-CLL	No rearrangement found
128	C1-CLL	Complete productive rearrangement
134	C1-CLL	Complete productive rearrangement
137	C1-CLL	Complete productive rearrangement
138	C1-CLL	Complete productive rearrangement
139	C1-CLL	Complete productive rearrangement
141	C1-CLL	Complete productive rearrangement
145	C1-CLL	Complete productive rearrangement
148	C1-CLL	Complete productive rearrangement
151	C1-CLL	No rearrangement found
155	C1-CLL	Complete productive rearrangement
157	C1-CLL	Complete productive rearrangement
166	C1-CLL	Complete productive rearrangement
174	C1-CLL	Complete productive rearrangement
176	C1-CLL	Complete productive rearrangement
177	C1-CLL	Complete productive rearrangement
179	C1-CLL	Complete productive rearrangement
181	C1-CLL	Complete productive rearrangement
182	C1-CLL	Complete productive rearrangement
184	C1-CLL	Complete productive rearrangement
188	C1-CLL	Complete productive rearrangement
192	C1-CLL	Complete productive rearrangement
199	C1-CLL	Complete productive rearrangement
244	C1-CLL	Partial rearrangement
277	C1-CLL	Complete productive rearrangement
278	C1-CLL	Complete productive rearrangement
282	C1-CLL	Partial rearrangement
283	C1-CLL	Complete productive rearrangement
288	C1-CLL	Complete productive rearrangement
290	C1-CLL	Complete productive rearrangement
294	C1-CLL	Complete productive rearrangement
296	C1-CLL	Complete productive rearrangement
306	C1-CLL	Complete productive rearrangement
308	C1-CLL	No rearrangement found
318	C1-CLL	Complete productive rearrangement
339	C1-CLL	Complete productive rearrangement
342	C1-CLL	Complete productive rearrangement
343	C1-CLL	Complete productive rearrangement
356	C1-CLL	Complete productive rearrangement
358	C1-CLL	Complete productive rearrangement
367	C1-CLL	Partial rearrangement
371	C1-CLL	Complete productive rearrangement
372	C1-CLL	Complete productive rearrangement
373	C1-CLL	Complete productive rearrangement
386	C1-CLL	Partial rearrangement
393	C1-CLL	Complete productive rearrangement
435	C1-CLL	Complete productive rearrangement
442	C1-CLL	Complete productive rearrangement
467	C1-CLL	Complete productive rearrangement
473	C1-CLL	Complete productive rearrangement
477	C1-CLL	Complete productive rearrangement
519	C1-CLL	Complete productive rearrangement
523	C1-CLL	Complete productive rearrangement
564	C1-CLL	Complete productive rearrangement
577	C1-CLL	Partial rearrangement
594	C1-CLL	Complete productive rearrangement
618	C1-CLL	Partial rearrangement
628	C1-CLL	No rearrangement found
654	C1-CLL	Complete productive rearrangement
661	C1-CLL	Complete productive rearrangement
677	C1-CLL	Complete productive rearrangement
684	C1-CLL	Complete productive rearrangement
723	C1-CLL	Complete productive rearrangement
745	C1-CLL	Complete productive rearrangement
749	C1-CLL	Complete productive rearrangement
753	C1-CLL	Complete productive rearrangement
761	C1-CLL	Complete productive rearrangement
776	C1-CLL	Complete productive rearrangement
783	C1-CLL	Complete productive rearrangement
785	C1-CLL	Complete productive rearrangement
795	C1-CLL	Complete productive rearrangement
802	C1-CLL	Complete productive rearrangement
804	C1-CLL	Complete productive rearrangement
824	C1-CLL	Complete productive rearrangement
832	C1-CLL	Complete productive rearrangement
853	C1-CLL	Partial rearrangement
862	C1-CLL	Complete productive rearrangement
875	C1-CLL	Complete productive rearrangement
880	C1-CLL	No rearrangement found
887	C1-CLL	Complete productive rearrangement
1056	C1-CLL	Complete productive rearrangement
1059	C1-CLL	No rearrangement found
1076	C1-CLL	Complete productive rearrangement
1078	C1-CLL	Complete productive rearrangement
1101	C1-CLL	Complete productive rearrangement
1164	C1-CLL	Complete productive rearrangement
1169	C1-CLL	Complete productive rearrangement
1179	C1-CLL	Complete productive rearrangement
1183	C1-CLL	Complete productive rearrangement
1191	C1-CLL	Complete productive rearrangement
1192	C1-CLL	Complete productive rearrangement
1267	C1-CLL	Complete productive rearrangement
1276	C1-CLL	Complete productive rearrangement
1292	C1-CLL	Complete productive rearrangement
1297	C1-CLL	Complete productive rearrangement
1319	C1-CLL	Complete productive rearrangement
1323	C1-CLL	Complete productive rearrangement
1339	C1-CLL	Partial rearrangement
1344	C1-CLL	Complete productive rearrangement
1353	C1-CLL	Complete productive rearrangement
1360	C1-CLL	Complete productive rearrangement
1371	C1-CLL	Complete productive rearrangement
1384	C1-CLL	Complete productive rearrangement
1416	C1-CLL	Complete productive rearrangement
1423	C1-CLL	No rearrangement found
1424	C1-CLL	Complete productive rearrangement
1425	C1-CLL	Complete productive rearrangement
1426	C1-CLL	Complete productive rearrangement
1427	C1-CLL	No rearrangement found
1430	C1-CLL	Complete productive rearrangement
1431	C1-CLL	Complete productive rearrangement
1432	C1-CLL	Complete productive rearrangement
1446	C1-CLL	Complete productive rearrangement
1464	C1-CLL	Complete productive rearrangement
1477	C1-CLL	Complete productive rearrangement
1525	C1-CLL	Complete productive rearrangement
H005-00ML	C2-CLL	Complete productive rearrangement
H005-0TSS	C2-CLL	Complete productive rearrangement
H005-18Z3	C2-CLL	Complete productive rearrangement
H005-1GC23P	C2-CLL	Complete productive rearrangement
H005-1NTHJK	C2-CLL	Complete productive rearrangement
H005-1QS15C	C2-CLL	Complete productive rearrangement
H005-1RLWLR	C2-CLL	Complete productive rearrangement
H005-2492E6	C2-CLL	Complete productive rearrangement
H005-2DGLF7	C2-CLL	Complete productive rearrangement
H005-3NS8ER	C2-CLL	Complete productive rearrangement
H005-3U3F4R	C2-CLL	Complete productive rearrangement
H005-3XLHSB	C2-CLL	Complete productive rearrangement
H005-4RBL4B	C2-CLL	Complete productive rearrangement
H005-58FDGU	C2-CLL	Complete productive rearrangement
H005-5C1JYW	C2-CLL	Complete productive rearrangement
H005-5E6V	C2-CLL	Complete productive rearrangement
H005-5EPN	C2-CLL	Complete productive rearrangement
H005-5FV0	C2-CLL	Complete productive rearrangement
H005-6GS8	C2-CLL	Complete productive rearrangement
H005-7CMF	C2-CLL	Complete productive rearrangement
H005-7FHD	C2-CLL	Complete productive rearrangement
H005-7J78RF	C2-CLL	Complete productive rearrangement
H005-82KWXX	C2-CLL	Complete productive rearrangement
H005-872ZUE	C2-CLL	Complete productive rearrangement
H005-8JKR6W	C2-CLL	Complete productive rearrangement
H005-993S	C2-CLL	Complete productive rearrangement
H005-9QDV47	C2-CLL	No rearrangement found
H005-9R6P	C2-CLL	No rearrangement found
H005-APD8	C2-CLL	Complete productive rearrangement
H005-B0IP	C2-CLL	Complete productive rearrangement
H005-BNNH8F	C2-CLL	Complete productive rearrangement
H005-CLZEPV	C2-CLL	Complete productive rearrangement
H005-CYHM28	C2-CLL	Complete productive rearrangement
H005-EFC8XA	C2-CLL	Complete productive rearrangement
H005-EMYM	C2-CLL	Complete productive rearrangement
H005-ENFC	C2-CLL	Complete productive rearrangement
H005-F57X8B	C2-CLL	Complete productive rearrangement
H005-F64RYU	C2-CLL	Complete productive rearrangement
H005-FG42YJ	C2-CLL	Complete productive rearrangement
H005-FUBV	C2-CLL	Complete productive rearrangement
H005-GCVTP2	C2-CLL	Complete productive rearrangement
H005-HCH291	C2-CLL	Complete productive rearrangement
H005-HLA2NB	C2-CLL	Complete productive rearrangement
H005-HP01	C2-CLL	Complete productive rearrangement
H005-HUHKMD	C2-CLL	Complete productive rearrangement
H005-JL1RQJ	C2-CLL	Complete productive rearrangement
H005-JVGF	C2-CLL	Complete productive rearrangement
H005-KE4G96	C2-CLL	Complete productive rearrangement
H005-KV8A7N	C2-CLL	Complete productive rearrangement
H005-L8HC49	C2-CLL	Complete productive rearrangement
H005-L9K1TD	C2-CLL	Complete productive rearrangement
H005-MT4S	C2-CLL	Complete productive rearrangement
H005-MTGWKA	C2-CLL	Complete productive rearrangement
H005-N5CW	C2-CLL	Complete productive rearrangement
H005-N95Z	C2-CLL	Complete productive rearrangement
H005-NUTC97	C2-CLL	Complete productive rearrangement
H005-OUGO	C2-CLL	Complete productive rearrangement
H005-P1WSWP	C2-CLL	Complete productive rearrangement
H005-P482GL	C2-CLL	Complete productive rearrangement
H005-PQW6	C2-CLL	Complete productive rearrangement
H005-PURLLS	C2-CLL	Complete productive rearrangement
H005-Q392T2	C2-CLL	Complete productive rearrangement
H005-QXLUZ6	C2-CLL	Complete productive rearrangement
H005-QZNEKD	C2-CLL	Complete productive rearrangement
H005-R6KKL1	C2-CLL	Complete productive rearrangement
H005-RCFL	C2-CLL	Complete productive rearrangement
H005-RJ7R3L	C2-CLL	Complete productive rearrangement
H005-RSO5	C2-CLL	No rearrangement found
H005-RX27	C2-CLL	Complete productive rearrangement
H005-TA678D	C2-CLL	Complete productive rearrangement
H005-TELGN3	C2-CLL	Complete productive rearrangement
H005-TP5SFG	C2-CLL	Complete productive rearrangement
H005-UG9T9J	C2-CLL	Complete productive rearrangement
H005-V8AUK1	C2-CLL	Complete productive rearrangement
H005-VC3431	C2-CLL	Complete productive rearrangement
H005-WFBP9P	C2-CLL	Complete productive rearrangement
H005-Y0AO	C2-CLL	Complete productive rearrangement
H005-YCP26L	C2-CLL	Complete productive rearrangement
183	MCL	Complete productive rearrangement
394	MCL	Complete productive rearrangement
568	MCL	Complete productive rearrangement
792	MCL	Complete productive rearrangement
817	MCL	Complete productive rearrangement
825	MCL	Complete productive rearrangement
828	MCL	Complete productive rearrangement
872	MCL	Complete productive rearrangement
1064	MCL	Complete productive rearrangement
1182	MCL	Complete productive rearrangement
1227	MCL	Complete productive rearrangement
1242	MCL	Complete productive rearrangement
1296	MCL	Complete productive rearrangement
1318	MCL	Complete productive rearrangement
1321	MCL	Complete productive rearrangement
1335	MCL	Complete productive rearrangement
1336	MCL	Complete productive rearrangement
1337	MCL	Complete productive rearrangement
1347	MCL	Complete productive rearrangement
1359	MCL	Complete productive rearrangement
1391	MCL	Complete productive rearrangement
1412	MCL	Complete productive rearrangement
1415	MCL	Complete productive rearrangement
1436	MCL	Complete productive rearrangement
1451	MCL	Complete productive rearrangement
1488	MCL	Complete productive rearrangement
1493	MCL	Complete productive rearrangement
1502	MCL	Complete productive rearrangement
1541	MCL	Complete productive rearrangement
1544	MCL	Complete productive rearrangement
1586	MCL	Complete productive rearrangement
1595	MCL	Complete productive rearrangement
1598	MCL	Complete productive rearrangement
1604	MCL	Complete productive rearrangement
1606	MCL	Complete productive rearrangement
1607	MCL	Complete productive rearrangement
1623	MCL	Complete productive rearrangement
1636	MCL	Complete productive rearrangement
1643	MCL	Complete productive rearrangement
1649	MCL	Complete productive rearrangement
1654	MCL	Complete productive rearrangement
1664	MCL	Complete productive rearrangement
1674	MCL	Complete productive rearrangement
1683	MCL	Complete productive rearrangement
1705	MCL	Complete productive rearrangement
1714	MCL	Complete productive rearrangement
1726	MCL	Complete productive rearrangement
1796	MCL	Complete productive rearrangement
1798	MCL	Complete productive rearrangement
1800	MCL	Complete productive rearrangement
1802	MCL	Complete productive rearrangement
1807	MCL	Complete productive rearrangement
1813	MCL	Complete productive rearrangement
1816	MCL	Complete productive rearrangement
1829	MCL	Complete productive rearrangement
1887	MCL	Complete productive rearrangement
1888	MCL	Complete productive rearrangement
1952	MCL	Complete productive rearrangement
1963	MCL	Complete productive rearrangement
2065	MCL	Complete productive rearrangement
2565	MCL	Complete productive rearrangement
H005-8JTSGK	MCL	No rearrangement found
H005-RZQ32U	MCL	Complete productive rearrangement
H005-SW9CY9	MCL	Complete productive rearrangement
PD26400a	MM	Complete productive rearrangement
PD26401a	MM	Complete productive rearrangement
PD26402a	MM	Complete productive rearrangement
PD26403a	MM	No rearrangement found
PD26404a	MM	Complete productive rearrangement
PD26405a	MM	Complete productive rearrangement
PD26406a	MM	Complete productive rearrangement
PD26407a	MM	No rearrangement found
PD26408a	MM	Complete productive rearrangement
PD26409a	MM	Complete productive rearrangement
PD26410d	MM	Complete productive rearrangement
PD26411a	MM	Complete productive rearrangement
PD26412c	MM	No rearrangement found
PD26414a	MM	No rearrangement found
PD26415c	MM	No rearrangement found
PD26416d	MM	Complete productive rearrangement
PD26418a	MM	Complete productive rearrangement
PD26419a	MM	Complete productive rearrangement
PD26420a	MM	Complete productive rearrangement
PD26422d	MM	Complete productive rearrangement
PD26423e	MM	Complete productive rearrangement
PD26424a	MM	No rearrangement found
PD26425e	MM	Complete productive rearrangement
PD26426e	MM	Partial rearrangement
PD26427a	MM	No rearrangement found
PD26428a	MM	Complete productive rearrangement
PD26429a	MM	No rearrangement found
PD26432c	MM	Complete productive rearrangement
PD26434c	MM	Complete productive rearrangement
PD26435c	MM	Complete productive rearrangement
02-13135	DLBCL	No rearrangement found
04-24937	DLBCL	Complete productive rearrangement
04-28140	DLBCL	No rearrangement found
04-35039	DLBCL	Complete productive rearrangement
05-17793	DLBCL	Complete productive rearrangement
05-18426	DLBCL	No rearrangement found
05-21634	DLBCL	Complete productive rearrangement
05-22052	DLBCL	Complete productive rearrangement
05-32150	DLBCL	Complete productive rearrangement
07-31833	DLBCL	No rearrangement found
08-15460	DLBCL	Complete productive rearrangement
08-19764	DLBCL	Complete productive rearrangement
09-11467	DLBCL	Complete productive rearrangement
09-12864	DLBCL	No rearrangement found
09-16981	DLBCL	No rearrangement found
09-21480	DLBCL	Complete productive rearrangement
09-31233	DLBCL	Complete productive rearrangement
09-37629	DLBCL	Complete productive rearrangement
10-10826	DLBCL	No rearrangement found
10-27154	DLBCL	Complete productive rearrangement
10-31625	DLBCL	No rearrangement found
10-40676	DLBCL	Complete productive rearrangement
11-21727	DLBCL	Complete productive rearrangement
11-35935	DLBCL	No rearrangement found
12-29259	DLBCL	No rearrangement found
13-22818	DLBCL	Complete productive rearrangement
13-26601	DLBCL	Complete productive rearrangement
13-30451	DLBCL	No rearrangement found
13-31210	DLBCL	Complete productive rearrangement
14-11247	DLBCL	Complete productive rearrangement
14-13959	DLBCL	Complete productive rearrangement
14-16281	DLBCL	No rearrangement found
14-16707	DLBCL	No rearrangement found
14-20962	DLBCL	Complete productive rearrangement
14-23891	DLBCL	No rearrangement found
14-25466	DLBCL	No rearrangement found
14-27873	DLBCL	Complete productive rearrangement
14-32442	DLBCL	No rearrangement found
14-33262	DLBCL	Complete productive rearrangement
14-33436	DLBCL	Complete productive rearrangement
14-35026	DLBCL	Complete productive rearrangement
14-35632	DLBCL	Complete productive rearrangement
14-36022	DLBCL	Complete productive rearrangement
14-37722	DLBCL	Complete productive rearrangement
14-41461	DLBCL	Complete productive rearrangement
15-10535	DLBCL	Complete productive rearrangement
15-11617	DLBCL	No rearrangement found
15-13365	DLBCL	Complete productive rearrangement
15-13383	DLBCL	Complete productive rearrangement
15-15757	DLBCL	No rearrangement found
15-18723	DLBCL	No rearrangement found
15-21654	DLBCL	No rearrangement found
15-24058	DLBCL	Complete productive rearrangement
15-24306	DLBCL	No rearrangement found
15-29858	DLBCL	Complete productive rearrangement
15-31924	DLBCL	No rearrangement found
15-34472	DLBCL	Complete productive rearrangement
15-38154	DLBCL	No rearrangement found
15-43657	DLBCL	No rearrangement found
15-43891	DLBCL	No rearrangement found
16-11636	DLBCL	Complete productive rearrangement
16-13732	DLBCL	Complete productive rearrangement
16-16192	DLBCL	Complete productive rearrangement
16-16723	DLBCL	No rearrangement found
16-17861	DLBCL	Complete productive rearrangement
16-18029	DLBCL	No rearrangement found
16-18623	DLBCL	Complete productive rearrangement
16-27413	DLBCL	No rearrangement found
16-29329	DLBCL	Complete productive rearrangement
89-62169	DLBCL	Complete productive rearrangement
96-31596	DLBCL	No rearrangement found
97-14402	DLBCL	Complete productive rearrangement
99-13280	DLBCL	Complete productive rearrangement
H005-JN1Z	B-NHL	Complete productive rearrangement
H005-LVWK8Q	B-NHL	Complete productive rearrangement
H005-M9TU	B-NHL	Complete productive rearrangement
H005-OQGM	B-NHL	Complete productive rearrangement
H005-TL7FWV	B-NHL	Complete productive rearrangement
H005-X3NHUZ	B-NHL	Complete productive rearrangement
H005-ZXTJY3	B-NHL	Complete productive rearrangement

## Sheet: Fig 2b and Fig S3 - left
Case	SSeq	WGS	IGH	Cohort
1	100	100	Complete productive rearrangement	C1-CLL
2	100	99.656	Complete productive rearrangement	C1-CLL
4	93.06	97.695	Partial rearrangement	C1-CLL
5	100	100	Complete productive rearrangement	C1-CLL
10	99.6	98.264	Complete productive rearrangement	C1-CLL
12	100	100	Complete productive rearrangement	C1-CLL
15	99.19	99.649	Complete productive rearrangement	C1-CLL
16	100	100	Complete productive rearrangement	C1-CLL
19	96.53	96.528	Complete productive rearrangement	C1-CLL
20	100	99.653	Complete productive rearrangement	C1-CLL
23	100	100	Complete productive rearrangement	C1-CLL
25	100	100	Complete productive rearrangement	C1-CLL
26	100	100	Complete productive rearrangement	C1-CLL
27	100	100	Complete productive rearrangement	C1-CLL
29	95.44	94.386	Complete productive rearrangement	C1-CLL
30	100	100	Partial rearrangement	C1-CLL
32	91.67	95.139	Complete productive rearrangement	C1-CLL
33	93.21	94.035	Complete productive rearrangement	C1-CLL
39	94.44	94.444	Complete productive rearrangement	C1-CLL
44	100	99.653	Complete productive rearrangement	C1-CLL
48	100	100	Complete productive rearrangement	C1-CLL
56	100	100	Complete productive rearrangement	C1-CLL
58	100	100	Complete productive rearrangement	C1-CLL
60	86.11	91.319	Complete productive rearrangement	C1-CLL
63	100	100	Complete productive rearrangement	C1-CLL
64	87.5	98.264	Complete productive rearrangement	C1-CLL
82	100	100	Complete productive rearrangement	C1-CLL
83	100	100	Complete productive rearrangement	C1-CLL
84	92.71	92.708	Complete productive rearrangement	C1-CLL
90	93.41	93.684	Complete productive rearrangement	C1-CLL
115	88.19	94.097	Complete productive rearrangement	C1-CLL
122	87.5	87.847	Complete productive rearrangement	C1-CLL
128	98.61	98.611	Complete productive rearrangement	C1-CLL
134	100	100	Complete productive rearrangement	C1-CLL
137	93.68	94.386	Complete productive rearrangement	C1-CLL
138	100	100	Complete productive rearrangement	C1-CLL
139	100	100	Complete productive rearrangement	C1-CLL
141	100	100	Complete productive rearrangement	C1-CLL
145	100	100	Complete productive rearrangement	C1-CLL
148	99.65	100	Complete productive rearrangement	C1-CLL
155	100	100	Complete productive rearrangement	C1-CLL
157	100	100	Complete productive rearrangement	C1-CLL
166	100	100	Complete productive rearrangement	C1-CLL
174	96.6	96.875	Complete productive rearrangement	C1-CLL
176	100	100	Complete productive rearrangement	C1-CLL
177	99.43	100	Complete productive rearrangement	C1-CLL
179	90.62	90.625	Complete productive rearrangement	C1-CLL
181	88.7	93.75	Complete productive rearrangement	C1-CLL
182	99.09	100	Complete productive rearrangement	C1-CLL
184	100	100	Complete productive rearrangement	C1-CLL
188	100	100	Complete productive rearrangement	C1-CLL
192	95.28	95.578	Complete productive rearrangement	C1-CLL
199	97.57	97.569	Complete productive rearrangement	C1-CLL
244	91.81	95.385	Partial rearrangement	C1-CLL
277	100	100	Complete productive rearrangement	C1-CLL
278	100	99.653	Complete productive rearrangement	C1-CLL
282	100	100	Partial rearrangement	C1-CLL
283	96.18	95.833	Complete productive rearrangement	C1-CLL
288	93.01	92.784	Complete productive rearrangement	C1-CLL
290	100	100	Complete productive rearrangement	C1-CLL
294	100	100	Complete productive rearrangement	C1-CLL
296	100	100	Complete productive rearrangement	C1-CLL
306	100	100	Complete productive rearrangement	C1-CLL
318	100	100	Complete productive rearrangement	C1-CLL
339	90.53	90.526	Complete productive rearrangement	C1-CLL
342	93.4	93.403	Complete productive rearrangement	C1-CLL
343	94.79	93.75	Complete productive rearrangement	C1-CLL
356	100	100	Complete productive rearrangement	C1-CLL
358	99.31	99.306	Complete productive rearrangement	C1-CLL
367	95.83	98.81	Partial rearrangement	C1-CLL
371	100	100	Complete productive rearrangement	C1-CLL
372	96.53	96.528	Complete productive rearrangement	C1-CLL
373	87.85	90.625	Complete productive rearrangement	C1-CLL
386	100	100	Partial rearrangement	C1-CLL
393	94.64	94.792	Complete productive rearrangement	C1-CLL
435	100	100	Complete productive rearrangement	C1-CLL
442	100	100	Complete productive rearrangement	C1-CLL
467	95.4	96.842	Complete productive rearrangement	C1-CLL
473	90.62	90.625	Complete productive rearrangement	C1-CLL
477	90.62	90.625	Complete productive rearrangement	C1-CLL
519	94.16	94.158	Complete productive rearrangement	C1-CLL
523	90.53	90.526	Complete productive rearrangement	C1-CLL
564	95.09	95.088	Complete productive rearrangement	C1-CLL
577	99.31	100	Partial rearrangement	C1-CLL
594	90.62	90.625	Complete productive rearrangement	C1-CLL
618	97.1	97.722	Partial rearrangement	C1-CLL
654	93.4	92.708	Complete productive rearrangement	C1-CLL
661	96.6	96.599	Complete productive rearrangement	C1-CLL
677	98.96	98.958	Complete productive rearrangement	C1-CLL
684	90.28	94.792	Complete productive rearrangement	C1-CLL
723	100	100	Complete productive rearrangement	C1-CLL
745	95.09	95.439	Complete productive rearrangement	C1-CLL
749	100	100	Complete productive rearrangement	C1-CLL
753	98.41	98.958	Complete productive rearrangement	C1-CLL
761	100	100	Complete productive rearrangement	C1-CLL
776	91.93	91.579	Complete productive rearrangement	C1-CLL
783	93.95	93.127	Complete productive rearrangement	C1-CLL
785	96.63	96.633	Complete productive rearrangement	C1-CLL
795	95.83	94.444	Complete productive rearrangement	C1-CLL
802	100	100	Complete productive rearrangement	C1-CLL
804	95.83	95.486	Complete productive rearrangement	C1-CLL
824	100	100	Complete productive rearrangement	C1-CLL
832	94.2	94.502	Complete productive rearrangement	C1-CLL
853	100	100	Partial rearrangement	C1-CLL
862	91.32	93.056	Complete productive rearrangement	C1-CLL
875	100	100	Complete productive rearrangement	C1-CLL
887	100	98.264	Complete productive rearrangement	C1-CLL
1056	91.32	91.667	Complete productive rearrangement	C1-CLL
1076	100	100	Complete productive rearrangement	C1-CLL
1078	98.3	98.299	Complete productive rearrangement	C1-CLL
1101	100	100	Complete productive rearrangement	C1-CLL
1164	96.07	97.279	Complete productive rearrangement	C1-CLL
1169	100	100	Complete productive rearrangement	C1-CLL
1179	95.14	95.139	Complete productive rearrangement	C1-CLL
1183	100	100	Complete productive rearrangement	C1-CLL
1191	99.58	100	Complete productive rearrangement	C1-CLL
1192	100	100	Complete productive rearrangement	C1-CLL
1267	99.31	99.306	Complete productive rearrangement	C1-CLL
1276	92.28	92.281	Complete productive rearrangement	C1-CLL
1292	86.46	94.097	Complete productive rearrangement	C1-CLL
1297	100	100	Complete productive rearrangement	C1-CLL
1319	96.22	96.22	Complete productive rearrangement	C1-CLL
1339	94.44	97.107	Partial rearrangement	C1-CLL
1344	100	100	Complete productive rearrangement	C1-CLL
1353	93.06	94.964	Complete productive rearrangement	C1-CLL
1360	93.75	93.75	Complete productive rearrangement	C1-CLL
1371	100	100	Complete productive rearrangement	C1-CLL
1384	100	99.653	Complete productive rearrangement	C1-CLL
1416	99.6	100	Complete productive rearrangement	C1-CLL
1424	95.55	95.833	Complete productive rearrangement	C1-CLL
1425	92.71	92.708	Complete productive rearrangement	C1-CLL
1426	92.89	94.444	Complete productive rearrangement	C1-CLL
1430	99.58	100	Complete productive rearrangement	C1-CLL
1431	100	100	Complete productive rearrangement	C1-CLL
1432	100	100	Complete productive rearrangement	C1-CLL
1446	96.88	95.139	Complete productive rearrangement	C1-CLL
1464	89.51	93.75	Complete productive rearrangement	C1-CLL
1477	90.18	90.175	Complete productive rearrangement	C1-CLL
1525	94.1	94.097	Complete productive rearrangement	C1-CLL

## Sheet: Fig 2b and Fig S3 - middle
Case	NGS	WGS	IGH	Cohort
H005-00ML	94.44	93.75	Complete productive rearrangement	C2-CLL
H005-0TSS	96.88	96.528	Complete productive rearrangement	C2-CLL
H005-18Z3	100	100	Complete productive rearrangement	C2-CLL
H005-1GC23P	97.89	97.89	Complete productive rearrangement	C2-CLL
H005-1NTHJK	100	100	Complete productive rearrangement	C2-CLL
H005-1QS15C	91.58	91.579	Complete productive rearrangement	C2-CLL
H005-1RLWLR	89.35	89.691	Complete productive rearrangement	C2-CLL
H005-2492E6	92.71	92.708	Complete productive rearrangement	C2-CLL
H005-2DGLF7	98.26	98.264	Complete productive rearrangement	C2-CLL
H005-3U3F4R	100	100	Complete productive rearrangement	C2-CLL
H005-3XLHSB	100	100	Complete productive rearrangement	C2-CLL
H005-4RBL4B	100	100	Complete productive rearrangement	C2-CLL
H005-58FDGU	85.96	94.386	Complete productive rearrangement	C2-CLL
H005-5C1JYW	100	98.947	Complete productive rearrangement	C2-CLL
H005-5E6V	94.44	95.833	Complete productive rearrangement	C2-CLL
H005-5EPN	100	100	Complete productive rearrangement	C2-CLL
H005-5FV0	93.33	93.333	Complete productive rearrangement	C2-CLL
H005-6GS8	100	99.653	Complete productive rearrangement	C2-CLL
H005-7CMF	96.86	97.222	Complete productive rearrangement	C2-CLL
H005-7FHD	92.86	92.857	Complete productive rearrangement	C2-CLL
H005-7J78RF	100	99.653	Complete productive rearrangement	C2-CLL
H005-82KWXX	97.28	97.619	Complete productive rearrangement	C2-CLL
H005-872ZUE	100	100	Complete productive rearrangement	C2-CLL
H005-8JKR6W	91.67	92.014	Complete productive rearrangement	C2-CLL
H005-APD8	95.92	95.918	Complete productive rearrangement	C2-CLL
H005-B0IP	93.75	93.75	Complete productive rearrangement	C2-CLL
H005-BNNH8F	89.93	89.931	Complete productive rearrangement	C2-CLL
H005-CYHM28	100	100	Complete productive rearrangement	C2-CLL
H005-EFC8XA	100	100	Complete productive rearrangement	C2-CLL
H005-EMYM	100	99.653	Complete productive rearrangement	C2-CLL
H005-F57X8B	100	100	Complete productive rearrangement	C2-CLL
H005-F64RYU	100	100	Complete productive rearrangement	C2-CLL
H005-FG42YJ	95.09	95.088	Complete productive rearrangement	C2-CLL
H005-FUBV	90.28	90.278	Complete productive rearrangement	C2-CLL
H005-GCVTP2	96.18	95.486	Complete productive rearrangement	C2-CLL
H005-HCH291	100	100	Complete productive rearrangement	C2-CLL
H005-HLA2NB	95.79	95.789	Complete productive rearrangement	C2-CLL
H005-HP01	100	100	Complete productive rearrangement	C2-CLL
H005-HUHKMD	89.93	91.667	Complete productive rearrangement	C2-CLL
H005-JL1RQJ	90.53	89.123	Complete productive rearrangement	C2-CLL
H005-JVGF	97.89	97.895	Complete productive rearrangement	C2-CLL
H005-KE4G96	91.23	91.228	Complete productive rearrangement	C2-CLL
H005-KV8A7N	92.71	92.708	Complete productive rearrangement	C2-CLL
H005-L9K1TD	97.59	97.595	Complete productive rearrangement	C2-CLL
H005-MT4S	93.33	93.333	Complete productive rearrangement	C2-CLL
H005-MTGWKA	94.1	94.097	Complete productive rearrangement	C2-CLL
H005-N5CW	90.62	91.667	Complete productive rearrangement	C2-CLL
H005-N95Z	94.1	94.097	Complete productive rearrangement	C2-CLL
H005-NUTC97	97.22	96.528	Complete productive rearrangement	C2-CLL
H005-OUGO	95.09	94.386	Complete productive rearrangement	C2-CLL
H005-P1WSWP	100	100	Complete productive rearrangement	C2-CLL
H005-P482GL	100	99.653	Complete productive rearrangement	C2-CLL
H005-PQW6	95.1	95.486	Complete productive rearrangement	C2-CLL
H005-PURLLS	100	98.611	Complete productive rearrangement	C2-CLL
H005-Q392T2	97.22	97.917	Complete productive rearrangement	C2-CLL
H005-QXLUZ6	93.4	93.403	Complete productive rearrangement	C2-CLL
H005-QZNEKD	100	100	Complete productive rearrangement	C2-CLL
H005-R6KKL1	100	100	Complete productive rearrangement	C2-CLL
H005-RCFL	91.32	91.319	Complete productive rearrangement	C2-CLL
H005-RJ7R3L	100	99.306	Complete productive rearrangement	C2-CLL
H005-RX27	100	99.306	Complete productive rearrangement	C2-CLL
H005-TA678D	96.53	96.181	Complete productive rearrangement	C2-CLL
H005-TP5SFG	100	100	Complete productive rearrangement	C2-CLL
H005-UG9T9J	93.81	93.471	Complete productive rearrangement	C2-CLL
H005-V8AUK1	100	100	Complete productive rearrangement	C2-CLL
H005-VC3431	99.3	99.306	Complete productive rearrangement	C2-CLL
H005-YCP26L	89.58	89.583	Complete productive rearrangement	C2-CLL

## Sheet: Fig 2b and Fig S3 - right
Case	SSeq	WGS	IGH	Cohort
183	100	100	Complete productive rearrangement	MCL
394	95.28	95.439	Complete productive rearrangement	MCL
568	99.3	99.653	Complete productive rearrangement	MCL
792	95.14	95.139	Complete productive rearrangement	MCL
817	93.33	91.579	Complete productive rearrangement	MCL
825	100	99.649	Complete productive rearrangement	MCL
828	97.22	97.222	Complete productive rearrangement	MCL
872	100	100	Complete productive rearrangement	MCL
1064	99.25	98.958	Complete productive rearrangement	MCL
1182	96.88	96.181	Complete productive rearrangement	MCL
1227	98.6	98.596	Complete productive rearrangement	MCL
1242	100	99.656	Complete productive rearrangement	MCL
1296	95.91	93.471	Complete productive rearrangement	MCL
1318	99.65	99.653	Complete productive rearrangement	MCL
1321	95.49	95.486	Complete productive rearrangement	MCL
1335	98.95	98.947	Complete productive rearrangement	MCL
1336	100	100	Complete productive rearrangement	MCL
1337	97.92	97.917	Complete productive rearrangement	MCL
1347	98.95	98.947	Complete productive rearrangement	MCL
1359	100	100	Complete productive rearrangement	MCL
1391	99.65	99.306	Complete productive rearrangement	MCL
1412	99.31	99.313	Complete productive rearrangement	MCL
1415	100	98.246	Complete productive rearrangement	MCL
1436	99.65	99.653	Complete productive rearrangement	MCL
1451	96.73	95.833	Complete productive rearrangement	MCL
1493	96.5	96.528	Complete productive rearrangement	MCL
1502	98.26	98.264	Complete productive rearrangement	MCL
1541	100	100	Complete productive rearrangement	MCL
1544	99.13	99.306	Complete productive rearrangement	MCL
1586	100	100	Complete productive rearrangement	MCL
1595	99.19	98.947	Complete productive rearrangement	MCL
1598	98.96	98.958	Complete productive rearrangement	MCL
1604	97.58	97.917	Complete productive rearrangement	MCL
1606	100	100	Complete productive rearrangement	MCL
1607	95.56	94.502	Complete productive rearrangement	MCL
1623	97.89	97.895	Complete productive rearrangement	MCL
1636	98.96	98.958	Complete productive rearrangement	MCL
1643	97.14	96.14	Complete productive rearrangement	MCL
1649	95.7	95.088	Complete productive rearrangement	MCL
1654	96.56	96.564	Complete productive rearrangement	MCL
1664	99.56	99.653	Complete productive rearrangement	MCL
1674	97.92	97.569	Complete productive rearrangement	MCL
1683	98.6	98.596	Complete productive rearrangement	MCL
1705	99.65	99.649	Complete productive rearrangement	MCL
1714	95.83	95.833	Complete productive rearrangement	MCL
1726	100	100	Complete productive rearrangement	MCL
1796	94.1	94.444	Complete productive rearrangement	MCL
1798	91.67	92.708	Complete productive rearrangement	MCL
1800	91.32	91.319	Complete productive rearrangement	MCL
1802	94.79	95.139	Complete productive rearrangement	MCL
1807	98.6	98.596	Complete productive rearrangement	MCL
1813	99.26	100	Complete productive rearrangement	MCL
1816	99.54	99.298	Complete productive rearrangement	MCL
1829	98.96	98.958	Complete productive rearrangement	MCL
1887	100	100	Complete productive rearrangement	MCL
1888	99.19	99.649	Complete productive rearrangement	MCL
1952	100	100	Complete productive rearrangement	MCL
1963	93.75	91.667	Complete productive rearrangement	MCL
2065	98.26	98.264	Complete productive rearrangement	MCL
2565	98.95	98.947	Complete productive rearrangement	MCL

## Sheet: Fig 2c and Fig S5
Case	SBS9	MutSig_IGHV	Sseq_identity	IgCaller_identity	SSeq_IGHV	IgCaller_IGHV	Group
1	0	U-IGHV	100	100	U-IGHV	U-IGHV	ok
2	74	M-IGHV	100	99.656	U-IGHV	U-IGHV	MutSign_discrepancy
3	605	M-IGHV	97.25	NA	M-IGHV	NA	SSeq only
4	621	M-IGHV	93.06	97.695	M-IGHV	M-IGHV	ok
5	0	U-IGHV	100	100	U-IGHV	U-IGHV	ok
6	0	U-IGHV	NA	98.264	NA	U-IGHV	IgCaller only
9	0	U-IGHV	98.26	NA	U-IGHV	NA	SSeq only
10	0	U-IGHV	99.6	98.264	U-IGHV	U-IGHV	ok
12	0	U-IGHV	100	100	U-IGHV	U-IGHV	ok
15	0	U-IGHV	99.19	99.649	U-IGHV	U-IGHV	ok
16	0	U-IGHV	100	100	U-IGHV	U-IGHV	ok
19	672	M-IGHV	96.53	96.528	M-IGHV	M-IGHV	ok
20	0	U-IGHV	100	99.653	U-IGHV	U-IGHV	ok
23	0	U-IGHV	100	100	U-IGHV	U-IGHV	ok
25	0	U-IGHV	100	100	U-IGHV	U-IGHV	ok
26	0	U-IGHV	100	100	U-IGHV	U-IGHV	ok
27	0	U-IGHV	100	100	U-IGHV	U-IGHV	ok
29	0	U-IGHV	95.44	94.386	M-IGHV	M-IGHV	MutSign_discrepancy
30	0	U-IGHV	100	100	U-IGHV	U-IGHV	ok
32	512	M-IGHV	91.67	95.139	M-IGHV	M-IGHV	ok
33	507	M-IGHV	93.21	94.035	M-IGHV	M-IGHV	ok
39	782	M-IGHV	94.44	94.444	M-IGHV	M-IGHV	ok
44	0	U-IGHV	100	99.653	U-IGHV	U-IGHV	ok
48	0	U-IGHV	100	100	U-IGHV	U-IGHV	ok
56	0	U-IGHV	100	100	U-IGHV	U-IGHV	ok
58	0	U-IGHV	100	100	U-IGHV	U-IGHV	ok
60	2097	M-IGHV	86.11	91.319	M-IGHV	M-IGHV	ok
63	0	U-IGHV	100	100	U-IGHV	U-IGHV	ok
64	1338	M-IGHV	87.5	98.264	M-IGHV	U-IGHV	SSeq-IgCaller discrepancy
82	0	U-IGHV	100	100	U-IGHV	U-IGHV	ok
83	0	U-IGHV	100	100	U-IGHV	U-IGHV	ok
84	1291	M-IGHV	92.71	92.708	M-IGHV	M-IGHV	ok
90	1184	M-IGHV	93.41	93.684	M-IGHV	M-IGHV	ok
110	1060	M-IGHV	97.92	NA	M-IGHV	NA	SSeq only
115	1083	M-IGHV	88.19	94.097	M-IGHV	M-IGHV	ok
122	1943	M-IGHV	87.5	87.847	M-IGHV	M-IGHV	ok
125	721	M-IGHV	89.58	NA	M-IGHV	NA	SSeq only
128	0	U-IGHV	98.61	98.611	U-IGHV	U-IGHV	ok
134	0	U-IGHV	100	100	U-IGHV	U-IGHV	ok
137	587	M-IGHV	93.68	94.386	M-IGHV	M-IGHV	ok
138	0	U-IGHV	100	100	U-IGHV	U-IGHV	ok
139	0	U-IGHV	100	100	U-IGHV	U-IGHV	ok
141	0	U-IGHV	100	100	U-IGHV	U-IGHV	ok
145	0	U-IGHV	100	100	U-IGHV	U-IGHV	ok
148	0	U-IGHV	99.65	100	U-IGHV	U-IGHV	ok
151	1038	M-IGHV	92.28	NA	M-IGHV	NA	SSeq only
155	0	U-IGHV	100	100	U-IGHV	U-IGHV	ok
157	0	U-IGHV	100	100	U-IGHV	U-IGHV	ok
166	0	U-IGHV	100	100	U-IGHV	U-IGHV	ok
174	0	U-IGHV	96.6	96.875	M-IGHV	M-IGHV	MutSign_discrepancy
176	0	U-IGHV	100	100	U-IGHV	U-IGHV	ok
177	0	U-IGHV	99.43	100	U-IGHV	U-IGHV	ok
179	1666	M-IGHV	90.62	90.625	M-IGHV	M-IGHV	ok
181	829	M-IGHV	88.7	93.75	M-IGHV	M-IGHV	ok
182	0	U-IGHV	99.09	100	U-IGHV	U-IGHV	ok
184	0	U-IGHV	100	100	U-IGHV	U-IGHV	ok
188	0	U-IGHV	100	100	U-IGHV	U-IGHV	ok
192	1132	M-IGHV	95.28	95.578	M-IGHV	M-IGHV	ok
199	0	U-IGHV	97.57	97.569	M-IGHV	M-IGHV	MutSign_discrepancy
244	1618	M-IGHV	91.81	95.385	M-IGHV	M-IGHV	ok
277	0	U-IGHV	100	100	U-IGHV	U-IGHV	ok
278	0	U-IGHV	100	99.653	U-IGHV	U-IGHV	ok
282	0	U-IGHV	100	100	U-IGHV	U-IGHV	ok
283	153	M-IGHV	96.18	95.833	M-IGHV	M-IGHV	ok
288	671	M-IGHV	93.01	92.784	M-IGHV	M-IGHV	ok
290	0	U-IGHV	100	100	U-IGHV	U-IGHV	ok
294	0	U-IGHV	100	100	U-IGHV	U-IGHV	ok
296	0	U-IGHV	100	100	U-IGHV	U-IGHV	ok
306	0	U-IGHV	100	100	U-IGHV	U-IGHV	ok
308	1061	M-IGHV	92.28	NA	M-IGHV	NA	SSeq only
318	0	U-IGHV	100	100	U-IGHV	U-IGHV	ok
339	1009	M-IGHV	90.53	90.526	M-IGHV	M-IGHV	ok
342	535	M-IGHV	93.4	93.403	M-IGHV	M-IGHV	ok
343	392	M-IGHV	94.79	93.75	M-IGHV	M-IGHV	ok
356	0	U-IGHV	100	100	U-IGHV	U-IGHV	ok
358	0	U-IGHV	99.31	99.306	U-IGHV	U-IGHV	ok
367	732	M-IGHV	95.83	98.81	M-IGHV	U-IGHV	SSeq-IgCaller discrepancy
371	0	U-IGHV	100	100	U-IGHV	U-IGHV	ok
372	1086	M-IGHV	96.53	96.528	M-IGHV	M-IGHV	ok
373	1939	M-IGHV	87.85	90.625	M-IGHV	M-IGHV	ok
386	0	U-IGHV	100	100	U-IGHV	U-IGHV	ok
393	748	M-IGHV	94.64	94.792	M-IGHV	M-IGHV	ok
435	0	U-IGHV	100	100	U-IGHV	U-IGHV	ok
442	0	U-IGHV	100	100	U-IGHV	U-IGHV	ok
467	2355	M-IGHV	95.4	96.842	M-IGHV	M-IGHV	ok
473	1233	M-IGHV	90.62	90.625	M-IGHV	M-IGHV	ok
477	1241	M-IGHV	90.62	90.625	M-IGHV	M-IGHV	ok
519	438	M-IGHV	94.16	94.158	M-IGHV	M-IGHV	ok
523	1690	M-IGHV	90.53	90.526	M-IGHV	M-IGHV	ok
564	258	M-IGHV	95.09	95.088	M-IGHV	M-IGHV	ok
577	0	U-IGHV	99.31	100	U-IGHV	U-IGHV	ok
594	2236	M-IGHV	90.62	90.625	M-IGHV	M-IGHV	ok
618	843	M-IGHV	97.1	97.722	M-IGHV	M-IGHV	ok
628	1408	M-IGHV	90.97	NA	M-IGHV	NA	SSeq only
654	1100	M-IGHV	93.4	92.708	M-IGHV	M-IGHV	ok
661	0	U-IGHV	96.6	96.599	M-IGHV	M-IGHV	MutSign_discrepancy
677	0	U-IGHV	98.96	98.958	U-IGHV	U-IGHV	ok
684	770	M-IGHV	90.28	94.792	M-IGHV	M-IGHV	ok
723	0	U-IGHV	100	100	U-IGHV	U-IGHV	ok
745	188	M-IGHV	95.09	95.439	M-IGHV	M-IGHV	ok
749	0	U-IGHV	100	100	U-IGHV	U-IGHV	ok
753	0	U-IGHV	98.41	98.958	U-IGHV	U-IGHV	ok
761	0	U-IGHV	100	100	U-IGHV	U-IGHV	ok
776	768	M-IGHV	91.93	91.579	M-IGHV	M-IGHV	ok
783	445	M-IGHV	93.95	93.127	M-IGHV	M-IGHV	ok
785	0	U-IGHV	96.63	96.633	M-IGHV	M-IGHV	MutSign_discrepancy
795	480	M-IGHV	95.83	94.444	M-IGHV	M-IGHV	ok
802	0	U-IGHV	100	100	U-IGHV	U-IGHV	ok
804	878	M-IGHV	95.83	95.486	M-IGHV	M-IGHV	ok
824	0	U-IGHV	100	100	U-IGHV	U-IGHV	ok
832	1450	M-IGHV	94.2	94.502	M-IGHV	M-IGHV	ok
853	0	U-IGHV	100	100	U-IGHV	U-IGHV	ok
862	1081	M-IGHV	91.32	93.056	M-IGHV	M-IGHV	ok
875	0	U-IGHV	100	100	U-IGHV	U-IGHV	ok
880	762	M-IGHV	96.91	NA	M-IGHV	NA	SSeq only
887	0	U-IGHV	100	98.264	U-IGHV	U-IGHV	ok
1056	1256	M-IGHV	91.32	91.667	M-IGHV	M-IGHV	ok
1059	0	U-IGHV	100	NA	U-IGHV	NA	SSeq only
1076	0	U-IGHV	100	100	U-IGHV	U-IGHV	ok
1078	621	M-IGHV	98.3	98.299	U-IGHV	U-IGHV	MutSign_discrepancy
1101	0	U-IGHV	100	100	U-IGHV	U-IGHV	ok
1164	258	M-IGHV	96.07	97.279	M-IGHV	M-IGHV	ok
1169	0	U-IGHV	100	100	U-IGHV	U-IGHV	ok
1179	563	M-IGHV	95.14	95.139	M-IGHV	M-IGHV	ok
1183	0	U-IGHV	100	100	U-IGHV	U-IGHV	ok
1191	0	U-IGHV	99.58	100	U-IGHV	U-IGHV	ok
1192	0	U-IGHV	100	100	U-IGHV	U-IGHV	ok
1267	0	U-IGHV	99.31	99.306	U-IGHV	U-IGHV	ok
1276	817	M-IGHV	92.28	92.281	M-IGHV	M-IGHV	ok
1292	1611	M-IGHV	86.46	94.097	M-IGHV	M-IGHV	ok
1297	0	U-IGHV	100	100	U-IGHV	U-IGHV	ok
1319	620	M-IGHV	96.22	96.22	M-IGHV	M-IGHV	ok
1323	407	M-IGHV	NA	95.139	NA	M-IGHV	IgCaller only
1339	573	M-IGHV	94.44	97.107	M-IGHV	M-IGHV	ok
1344	0	U-IGHV	100	100	U-IGHV	U-IGHV	ok
1353	2009	M-IGHV	93.06	94.964	M-IGHV	M-IGHV	ok
1360	1153	M-IGHV	93.75	93.75	M-IGHV	M-IGHV	ok
1371	0	U-IGHV	100	100	U-IGHV	U-IGHV	ok
1384	594	M-IGHV	100	99.653	U-IGHV	U-IGHV	MutSign_discrepancy
1416	0	U-IGHV	99.6	100	U-IGHV	U-IGHV	ok
1423	2337	M-IGHV	90.87	NA	M-IGHV	NA	SSeq only
1424	495	M-IGHV	95.55	95.833	M-IGHV	M-IGHV	ok
1425	2427	M-IGHV	92.71	92.708	M-IGHV	M-IGHV	ok
1426	698	M-IGHV	92.89	94.444	M-IGHV	M-IGHV	ok
1427	576	M-IGHV	92.5	NA	M-IGHV	NA	SSeq only
1430	0	U-IGHV	99.58	100	U-IGHV	U-IGHV	ok
1431	0	U-IGHV	100	100	U-IGHV	U-IGHV	ok
1432	0	U-IGHV	100	100	U-IGHV	U-IGHV	ok
1446	338	M-IGHV	96.88	95.139	M-IGHV	M-IGHV	ok
1464	554	M-IGHV	89.51	93.75	M-IGHV	M-IGHV	ok
1477	1148	M-IGHV	90.18	90.175	M-IGHV	M-IGHV	ok
1525	511	M-IGHV	94.1	94.097	M-IGHV	M-IGHV	ok

## Sheet: Fig 3a
Case	Cohort	IGLC_FC	IGLC_WGS
1	C1-CLL	Kappa	Kappa
2	C1-CLL	Kappa	Kappa
3	C1-CLL	Lambda	Lambda
4	C1-CLL	Lambda	None
5	C1-CLL	Kappa	Kappa
6	C1-CLL	Lambda	Lambda
9	C1-CLL	Lambda	Lambda
10	C1-CLL	Lambda	Lambda
12	C1-CLL	Kappa	Kappa
15	C1-CLL	Kappa	Kappa
16	C1-CLL	Lambda	Lambda
19	C1-CLL	Lambda	Lambda
20	C1-CLL	Lambda	None
23	C1-CLL	Kappa	Kappa
25	C1-CLL	Lambda	Lambda
26	C1-CLL	Kappa	Kappa
27	C1-CLL	Kappa	Kappa
29	C1-CLL	Lambda	Lambda
30	C1-CLL	Kappa	Kappa
32	C1-CLL	Kappa	Kappa
33	C1-CLL	Lambda	Lambda
39	C1-CLL	Kappa	Kappa
44	C1-CLL	Kappa	Kappa
48	C1-CLL	Kappa	Kappa
56	C1-CLL	Kappa	Kappa
58	C1-CLL	Kappa	Kappa
60	C1-CLL	Kappa	Kappa
63	C1-CLL	Kappa	Kappa
64	C1-CLL	Lambda	Lambda
82	C1-CLL	Lambda	Lambda
83	C1-CLL	Kappa	Kappa
84	C1-CLL	Kappa	Kappa
90	C1-CLL	Lambda	Lambda
110	C1-CLL	Kappa	Kappa
115	C1-CLL	Kappa	Kappa
122	C1-CLL	Kappa	Kappa
125	C1-CLL	Lambda	Lambda
128	C1-CLL	Kappa	Kappa
134	C1-CLL	Kappa	Kappa
137	C1-CLL	Lambda	Lambda
138	C1-CLL	Lambda	Lambda
139	C1-CLL	Kappa	Kappa
141	C1-CLL	Kappa	Kappa
145	C1-CLL	Kappa	Kappa
148	C1-CLL	Lambda	Lambda
151	C1-CLL	Lambda	Lambda
155	C1-CLL	Kappa	Kappa
157	C1-CLL	Kappa	Kappa
166	C1-CLL	Kappa	Kappa
174	C1-CLL	Kappa	Kappa
176	C1-CLL	Lambda	Lambda
177	C1-CLL	Lambda	Lambda
179	C1-CLL	Kappa	Kappa
181	C1-CLL	Kappa	Kappa
182	C1-CLL	Lambda	Lambda
184	C1-CLL	Kappa	Kappa
188	C1-CLL	Kappa	Kappa
192	C1-CLL	Kappa	Kappa
199	C1-CLL	Lambda	Lambda
244	C1-CLL	Kappa	Kappa
277	C1-CLL	Kappa	Kappa
278	C1-CLL	Lambda	Lambda
282	C1-CLL	Kappa	Kappa
283	C1-CLL	Kappa	Kappa
288	C1-CLL	Lambda	Lambda
290	C1-CLL	Kappa	Kappa
294	C1-CLL	Kappa	Kappa
296	C1-CLL	Kappa	Kappa
306	C1-CLL	Lambda	Lambda
308	C1-CLL	Kappa	Kappa
318	C1-CLL	Kappa	Kappa
339	C1-CLL	Kappa	Kappa
342	C1-CLL	Kappa	Kappa
343	C1-CLL	Lambda	Lambda
356	C1-CLL	Kappa	Kappa
358	C1-CLL	Lambda	Lambda
367	C1-CLL	Kappa	Kappa
371	C1-CLL	Lambda	Lambda
372	C1-CLL	Lambda	Lambda
373	C1-CLL	Kappa	Kappa
386	C1-CLL	Kappa	Kappa
393	C1-CLL	Lambda	Lambda
435	C1-CLL	Kappa	Kappa
442	C1-CLL	Kappa	Kappa
467	C1-CLL	Kappa	Kappa
473	C1-CLL	Kappa	Kappa
477	C1-CLL	Lambda	Lambda
519	C1-CLL	Lambda	Lambda
523	C1-CLL	Kappa	Kappa
564	C1-CLL	Kappa	Kappa
577	C1-CLL	Kappa	Kappa
594	C1-CLL	NA	Lambda
618	C1-CLL	Kappa	Kappa
628	C1-CLL	No_expression	Lambda
654	C1-CLL	Lambda	Lambda
661	C1-CLL	Lambda	Lambda
677	C1-CLL	Kappa	Kappa
684	C1-CLL	Lambda	Lambda
723	C1-CLL	Lambda	Lambda
745	C1-CLL	Kappa	Kappa
749	C1-CLL	Kappa	Kappa
753	C1-CLL	Lambda	Lambda
761	C1-CLL	Kappa	Kappa
776	C1-CLL	Lambda	None
783	C1-CLL	Lambda	Lambda
785	C1-CLL	Lambda	Lambda
795	C1-CLL	Kappa	Kappa
802	C1-CLL	Kappa	Kappa
804	C1-CLL	Lambda	Lambda
824	C1-CLL	Kappa	Kappa
832	C1-CLL	Kappa	Kappa
853	C1-CLL	Kappa	Kappa
862	C1-CLL	Lambda	None
875	C1-CLL	Lambda	Lambda
880	C1-CLL	Kappa	Kappa
887	C1-CLL	Kappa/Lambda	Kappa/Lambda
1056	C1-CLL	NA	Lambda
1059	C1-CLL	NA	Kappa
1076	C1-CLL	Kappa	None
1078	C1-CLL	Kappa	Kappa
1101	C1-CLL	Kappa	Kappa
1164	C1-CLL	NA	Kappa
1169	C1-CLL	Kappa	Kappa
1179	C1-CLL	Kappa	Kappa
1183	C1-CLL	Kappa	Kappa
1191	C1-CLL	No_expression	Kappa
1192	C1-CLL	NA	Lambda
1267	C1-CLL	Kappa	Kappa
1276	C1-CLL	Kappa	Kappa
1292	C1-CLL	Lambda	Lambda
1297	C1-CLL	Lambda	Lambda
1319	C1-CLL	Lambda	Lambda
1323	C1-CLL	Lambda	Lambda
1339	C1-CLL	Kappa	Kappa
1344	C1-CLL	Kappa	Kappa
1353	C1-CLL	Lambda	Lambda
1360	C1-CLL	Kappa	Kappa
1371	C1-CLL	Kappa	Kappa
1384	C1-CLL	NA	Kappa
1416	C1-CLL	Kappa	Kappa
1423	C1-CLL	NA	Lambda
1424	C1-CLL	NA	Kappa
1425	C1-CLL	NA	Kappa
1426	C1-CLL	NA	Lambda
1427	C1-CLL	NA	Kappa
1430	C1-CLL	NA	Kappa
1431	C1-CLL	Kappa	Kappa
1432	C1-CLL	Lambda	Lambda
1446	C1-CLL	Lambda	Lambda
1464	C1-CLL	Kappa/Lambda	Kappa/Lambda
1477	C1-CLL	Kappa	Kappa
1525	C1-CLL	NA	Kappa
183	MCL	Lambda	Lambda
394	MCL	Kappa	Kappa
568	MCL	Lambda	Lambda
792	MCL	Kappa	Kappa
817	MCL	Kappa	Kappa
825	MCL	Lambda	Lambda
828	MCL	Kappa	Kappa
872	MCL	Kappa	Kappa
1064	MCL	Lambda	Lambda
1182	MCL	Lambda	Lambda
1227	MCL	Lambda	Lambda
1242	MCL	Lambda	Lambda
1296	MCL	Kappa	Kappa
1318	MCL	Kappa/Lambda	Kappa/Lambda
1321	MCL	Lambda	Lambda
1335	MCL	Lambda	Lambda
1336	MCL	Kappa	Kappa
1337	MCL	Kappa	Kappa
1347	MCL	Lambda	Lambda
1359	MCL	Kappa	Kappa
1391	MCL	Lambda	Lambda
1412	MCL	Kappa	Kappa
1415	MCL	Kappa/Lambda	Kappa/Lambda
1436	MCL	Kappa	Kappa
1451	MCL	Lambda	Lambda
1488	MCL	Lambda	Lambda
1493	MCL	Kappa	Kappa
1502	MCL	Kappa	Kappa
1541	MCL	Lambda	Lambda
1544	MCL	Lambda	Lambda
1586	MCL	Kappa	Kappa
1595	MCL	Kappa	Kappa
1598	MCL	Kappa	Kappa
1604	MCL	Lambda	Lambda
1606	MCL	Lambda	Lambda
1607	MCL	Kappa	Kappa
1623	MCL	Lambda	Lambda
1636	MCL	Kappa	Kappa
1643	MCL	NA	Lambda
1649	MCL	Kappa	Kappa
1654	MCL	Kappa	Kappa
1664	MCL	Lambda	Lambda
1674	MCL	Lambda	Lambda
1683	MCL	Lambda	Lambda
1705	MCL	Lambda	Lambda
1714	MCL	Lambda	Lambda
1726	MCL	Kappa	Kappa
1796	MCL	Kappa	Kappa
1798	MCL	Kappa	Kappa
1800	MCL	Kappa	Kappa
1802	MCL	Kappa	Kappa
1807	MCL	Kappa	Kappa
1813	MCL	Lambda	Lambda
1816	MCL	Lambda	Lambda
1829	MCL	Kappa	Kappa
1887	MCL	NA	Kappa
1888	MCL	NA	Kappa
1952	MCL	Kappa	Kappa
1963	MCL	Kappa	Kappa
2065	MCL	Kappa	Kappa
2565	MCL	Kappa	Kappa
H005-8JTSGK	MCL	NA	Kappa
H005-RZQ32U	MCL	NA	Kappa
H005-SW9CY9	MCL	NA	Lambda
PD26400a	MM	Kappa	Kappa
PD26401a	MM	Kappa	Kappa
PD26402a	MM	Kappa	Kappa
PD26403a	MM	Kappa	Kappa
PD26404a	MM	Kappa	Kappa
PD26405a	MM	Kappa	Kappa
PD26406a	MM	Kappa	Kappa
PD26407a	MM	Kappa	Kappa
PD26408a	MM	Kappa	Kappa
PD26409a	MM	Kappa	Kappa
PD26410d	MM	Lambda	Lambda
PD26411a	MM	Lambda	Lambda
PD26412c	MM	Kappa	Kappa
PD26414a	MM	Kappa	Kappa
PD26415c	MM	Kappa	Kappa
PD26416d	MM	Kappa	Kappa
PD26418a	MM	Kappa	Kappa
PD26419a	MM	Kappa	None
PD26420a	MM	Kappa	Kappa
PD26422d	MM	Kappa	Kappa
PD26423e	MM	Kappa	Kappa
PD26424a	MM	Kappa	None
PD26425e	MM	Kappa	Kappa
PD26426e	MM	Kappa	Kappa
PD26427a	MM	Lambda	Lambda
PD26428a	MM	Kappa	None
PD26429a	MM	Kappa	Kappa
PD26432c	MM	Lambda	Lambda
PD26434c	MM	Kappa	Kappa
PD26435c	MM	Kappa	Kappa
H005-00ML	C2-CLL	NA	Kappa
H005-0TSS	C2-CLL	NA	Kappa
H005-18Z3	C2-CLL	NA	Kappa
H005-1GC23P	C2-CLL	NA	Lambda
H005-1NTHJK	C2-CLL	NA	Kappa
H005-1QS15C	C2-CLL	NA	Kappa
H005-1RLWLR	C2-CLL	NA	Lambda
H005-2492E6	C2-CLL	NA	Lambda
H005-2DGLF7	C2-CLL	NA	Lambda
H005-3NS8ER	C2-CLL	NA	Kappa
H005-3U3F4R	C2-CLL	NA	Kappa
H005-3XLHSB	C2-CLL	NA	Lambda
H005-4RBL4B	C2-CLL	NA	Kappa
H005-58FDGU	C2-CLL	NA	Kappa
H005-5C1JYW	C2-CLL	NA	Kappa
H005-5E6V	C2-CLL	NA	Kappa
H005-5EPN	C2-CLL	NA	Kappa
H005-5FV0	C2-CLL	NA	Kappa
H005-6GS8	C2-CLL	NA	Kappa
H005-7CMF	C2-CLL	NA	Lambda
H005-7FHD	C2-CLL	NA	Lambda
H005-7J78RF	C2-CLL	NA	Kappa
H005-82KWXX	C2-CLL	NA	Lambda
H005-872ZUE	C2-CLL	NA	Kappa
H005-8JKR6W	C2-CLL	NA	Kappa
H005-993S	C2-CLL	NA	Lambda
H005-9QDV47	C2-CLL	NA	Lambda
H005-9R6P	C2-CLL	NA	Lambda
H005-APD8	C2-CLL	NA	Kappa
H005-B0IP	C2-CLL	NA	None
H005-BNNH8F	C2-CLL	NA	Kappa
H005-CLZEPV	C2-CLL	NA	Kappa
H005-CYHM28	C2-CLL	NA	Lambda
H005-EFC8XA	C2-CLL	NA	Lambda
H005-EMYM	C2-CLL	NA	Kappa
H005-ENFC	C2-CLL	NA	None
H005-F57X8B	C2-CLL	NA	Lambda
H005-F64RYU	C2-CLL	NA	Lambda
H005-FG42YJ	C2-CLL	NA	Kappa
H005-FUBV	C2-CLL	NA	Lambda
H005-GCVTP2	C2-CLL	NA	Lambda
H005-HCH291	C2-CLL	NA	Kappa
H005-HLA2NB	C2-CLL	NA	Kappa
H005-HP01	C2-CLL	NA	Lambda
H005-HUHKMD	C2-CLL	NA	Kappa
H005-JL1RQJ	C2-CLL	NA	Kappa
H005-JVGF	C2-CLL	NA	Kappa
H005-KE4G96	C2-CLL	NA	Lambda
H005-KV8A7N	C2-CLL	NA	Kappa
H005-L8HC49	C2-CLL	NA	Kappa
H005-L9K1TD	C2-CLL	NA	Lambda
H005-MT4S	C2-CLL	NA	Kappa
H005-MTGWKA	C2-CLL	NA	Kappa
H005-N5CW	C2-CLL	NA	Kappa
H005-N95Z	C2-CLL	NA	Lambda
H005-NUTC97	C2-CLL	NA	Lambda
H005-OUGO	C2-CLL	NA	Lambda
H005-P1WSWP	C2-CLL	NA	Kappa
H005-P482GL	C2-CLL	NA	Lambda
H005-PQW6	C2-CLL	NA	Lambda
H005-PURLLS	C2-CLL	NA	Kappa
H005-Q392T2	C2-CLL	NA	Lambda
H005-QXLUZ6	C2-CLL	NA	Lambda
H005-QZNEKD	C2-CLL	NA	Kappa
H005-R6KKL1	C2-CLL	NA	Kappa
H005-RCFL	C2-CLL	NA	Lambda
H005-RJ7R3L	C2-CLL	NA	Kappa
H005-RSO5	C2-CLL	NA	Lambda
H005-RX27	C2-CLL	NA	Lambda
H005-TA678D	C2-CLL	NA	Lambda
H005-TELGN3	C2-CLL	NA	Lambda
H005-TP5SFG	C2-CLL	NA	Kappa/Lambda
H005-UG9T9J	C2-CLL	NA	Lambda
H005-V8AUK1	C2-CLL	NA	Lambda
H005-VC3431	C2-CLL	NA	Lambda
H005-WFBP9P	C2-CLL	NA	Kappa
H005-Y0AO	C2-CLL	NA	Kappa
H005-YCP26L	C2-CLL	NA	Lambda
H005-JN1Z	B-NHL	NA	Kappa
H005-LVWK8Q	B-NHL	NA	Kappa
H005-M9TU	B-NHL	NA	Kappa
H005-OQGM	B-NHL	NA	Lambda
H005-TL7FWV	B-NHL	NA	Lambda
H005-X3NHUZ	B-NHL	NA	Kappa
H005-ZXTJY3	B-NHL	NA	Lambda
09-21480	DLBCL	NA	Kappa
10-10826	DLBCL	NA	None
97-14402	DLBCL	NA	None
15-43891	DLBCL	NA	Lambda
15-43657	DLBCL	NA	Lambda
14-13959	DLBCL	NA	None
10-31625	DLBCL	NA	None
13-22818	DLBCL	NA	Kappa
05-17793	DLBCL	NA	None
14-27873	DLBCL	NA	Lambda
14-33436	DLBCL	NA	Kappa
15-38154	DLBCL	NA	Lambda
09-16981	DLBCL	NA	Kappa
05-21634	DLBCL	NA	Kappa
14-20962	DLBCL	NA	Lambda
09-12864	DLBCL	NA	None
15-15757	DLBCL	NA	None
15-24306	DLBCL	NA	None
16-13732	DLBCL	NA	Kappa
05-22052	DLBCL	NA	Kappa
16-16192	DLBCL	NA	None
15-31924	DLBCL	NA	Kappa
14-36022	DLBCL	NA	None
14-16281	DLBCL	NA	None
14-32442	DLBCL	NA	Kappa
16-18029	DLBCL	NA	Lambda
09-37629	DLBCL	NA	None
16-29329	DLBCL	NA	Lambda
09-31233	DLBCL	NA	Kappa
13-30451	DLBCL	NA	None
15-21654	DLBCL	NA	Lambda
14-41461	DLBCL	NA	None
15-13365	DLBCL	NA	None
14-16707	DLBCL	NA	Kappa
14-25466	DLBCL	NA	None
08-15460	DLBCL	NA	Lambda
14-23891	DLBCL	NA	None
14-37722	DLBCL	NA	None
10-27154	DLBCL	NA	Lambda
16-11636	DLBCL	NA	Kappa
15-29858	DLBCL	NA	Kappa
16-16723	DLBCL	NA	Kappa
07-31833	DLBCL	NA	None
14-11247	DLBCL	NA	Kappa
04-28140	DLBCL	NA	None
05-32150	DLBCL	NA	Kappa
16-18623	DLBCL	NA	Kappa
16-27413	DLBCL	NA	Lambda
15-11617	DLBCL	NA	Kappa
13-26601	DLBCL	NA	Lambda
89-62169	DLBCL	NA	Lambda
14-35026	DLBCL	NA	Kappa
15-34472	DLBCL	NA	Kappa
16-17861	DLBCL	NA	Lambda
11-21727	DLBCL	NA	None
04-24937	DLBCL	NA	Lambda
05-18426	DLBCL	NA	None
15-24058	DLBCL	NA	Kappa
09-11467	DLBCL	NA	Kappa
15-10535	DLBCL	NA	Kappa
15-18723	DLBCL	NA	Lambda
04-35039	DLBCL	NA	Lambda
96-31596	DLBCL	NA	None
15-13383	DLBCL	NA	None
99-13280	DLBCL	NA	Lambda
02-13135	DLBCL	NA	Lambda
13-31210	DLBCL	NA	Kappa
10-40676	DLBCL	NA	Kappa
11-35935	DLBCL	NA	Kappa
08-19764	DLBCL	NA	None
12-29259	DLBCL	NA	None
14-35632	DLBCL	NA	None
14-33262	DLBCL	NA	None

## Sheet: Fig 3c
Case	Cohort	Isotype_FC	Isotype_WGS
1	C1-CLL	NA	IGHG1
2	C1-CLL	NA	IGHM
3	C1-CLL	NA	IGHM
4	C1-CLL	NA	IGHM
5	C1-CLL	NA	IGHM
6	C1-CLL	NA	IGHM
9	C1-CLL	NA	IGHM
10	C1-CLL	NA	IGHA1
12	C1-CLL	NA	IGHM
15	C1-CLL	NA	IGHG1
16	C1-CLL	NA	IGHM
19	C1-CLL	NA	IGHM
20	C1-CLL	NA	IGHM
23	C1-CLL	NA	IGHM
25	C1-CLL	NA	IGHG3
26	C1-CLL	NA	IGHM
27	C1-CLL	NA	IGHM
29	C1-CLL	NA	IGHM
30	C1-CLL	NA	IGHM
32	C1-CLL	NA	IGHM
33	C1-CLL	NA	IGHM
39	C1-CLL	NA	IGHG3
44	C1-CLL	NA	IGHM
48	C1-CLL	NA	IGHM
56	C1-CLL	NA	IGHM
58	C1-CLL	NA	IGHM
60	C1-CLL	NA	IGHG1
63	C1-CLL	NA	IGHM
64	C1-CLL	NA	IGHG1
82	C1-CLL	NA	IGHM
83	C1-CLL	NA	IGHM
84	C1-CLL	NA	IGHM
90	C1-CLL	NA	IGHM
110	C1-CLL	NA	IGHG1
115	C1-CLL	NA	IGHM
122	C1-CLL	NA	IGHM
125	C1-CLL	NA	IGHM
128	C1-CLL	NA	IGHM
134	C1-CLL	NA	IGHM
137	C1-CLL	NA	IGHM
138	C1-CLL	NA	IGHM
139	C1-CLL	NA	IGHG3
141	C1-CLL	NA	IGHM
145	C1-CLL	NA	IGHG2
148	C1-CLL	NA	IGHM
151	C1-CLL	NA	IGHM
155	C1-CLL	NA	IGHM
157	C1-CLL	NA	IGHM
166	C1-CLL	NA	IGHM
174	C1-CLL	NA	IGHG1
176	C1-CLL	NA	IGHM
177	C1-CLL	NA	IGHG2
179	C1-CLL	NA	IGHM
181	C1-CLL	NA	IGHM
182	C1-CLL	NA	IGHM
184	C1-CLL	NA	IGHM
188	C1-CLL	NA	IGHM
192	C1-CLL	NA	IGHM
199	C1-CLL	NA	IGHG3
244	C1-CLL	NA	IGHM
277	C1-CLL	NA	IGHM
278	C1-CLL	NA	IGHM
282	C1-CLL	NA	IGHM
283	C1-CLL	NA	IGHM
288	C1-CLL	NA	IGHM
290	C1-CLL	NA	IGHG3
294	C1-CLL	NA	IGHM
296	C1-CLL	NA	IGHM
306	C1-CLL	NA	IGHM
308	C1-CLL	NA	IGHM
318	C1-CLL	NA	IGHM
339	C1-CLL	NA	IGHM
342	C1-CLL	NA	IGHM
343	C1-CLL	NA	IGHM
356	C1-CLL	NA	IGHM
358	C1-CLL	NA	IGHG1
367	C1-CLL	NA	IGHM
371	C1-CLL	NA	IGHM
372	C1-CLL	NA	IGHM
373	C1-CLL	NA	IGHM
386	C1-CLL	NA	IGHM
393	C1-CLL	NA	IGHM
435	C1-CLL	NA	IGHM
442	C1-CLL	NA	IGHM
467	C1-CLL	NA	IGHM
473	C1-CLL	NA	IGHM
477	C1-CLL	NA	IGHM
519	C1-CLL	NA	IGHM
523	C1-CLL	NA	IGHM
564	C1-CLL	NA	IGHM
577	C1-CLL	NA	IGHM
594	C1-CLL	NA	IGHM
618	C1-CLL	NA	IGHM
628	C1-CLL	NA	IGHM
654	C1-CLL	NA	IGHG1
661	C1-CLL	NA	IGHM
677	C1-CLL	NA	IGHA1
684	C1-CLL	NA	IGHM
723	C1-CLL	NA	IGHM
745	C1-CLL	NA	IGHM
749	C1-CLL	NA	IGHM
753	C1-CLL	NA	IGHM
761	C1-CLL	NA	IGHM
776	C1-CLL	NA	IGHM
783	C1-CLL	NA	IGHM
785	C1-CLL	NA	IGHM
795	C1-CLL	NA	IGHM
802	C1-CLL	NA	IGHM
804	C1-CLL	NA	IGHG2
824	C1-CLL	NA	IGHA1
832	C1-CLL	NA	IGHM
853	C1-CLL	NA	IGHM
862	C1-CLL	NA	IGHM
875	C1-CLL	NA	IGHM
880	C1-CLL	NA	IGHM
887	C1-CLL	NA	IGHM
1056	C1-CLL	NA	IGHM
1059	C1-CLL	NA	IGHM
1076	C1-CLL	NA	IGHM
1078	C1-CLL	NA	IGHM
1101	C1-CLL	NA	IGHM
1164	C1-CLL	NA	IGHM
1169	C1-CLL	NA	IGHM
1179	C1-CLL	NA	IGHM
1183	C1-CLL	NA	IGHM
1191	C1-CLL	NA	IGHA1
1192	C1-CLL	NA	IGHM
1267	C1-CLL	NA	IGHA1
1276	C1-CLL	NA	IGHG1
1292	C1-CLL	NA	IGHM
1297	C1-CLL	NA	IGHM
1319	C1-CLL	NA	IGHM
1323	C1-CLL	NA	IGHG1
1339	C1-CLL	NA	IGHG1
1344	C1-CLL	NA	IGHG3
1353	C1-CLL	NA	IGHM
1360	C1-CLL	NA	IGHM
1371	C1-CLL	NA	IGHM
1384	C1-CLL	NA	IGHM
1416	C1-CLL	NA	IGHM
1423	C1-CLL	NA	IGHM
1424	C1-CLL	NA	IGHM
1425	C1-CLL	NA	IGHM
1426	C1-CLL	NA	IGHM
1427	C1-CLL	NA	IGHM
1430	C1-CLL	NA	IGHM
1431	C1-CLL	NA	IGHM
1432	C1-CLL	NA	IGHM
1446	C1-CLL	NA	IGHM
1464	C1-CLL	NA	IGHM
1477	C1-CLL	NA	IGHM
1525	C1-CLL	NA	IGHG1
183	MCL	NA	IGHM
394	MCL	NA	IGHM
568	MCL	NA	IGHM
792	MCL	NA	IGHM
817	MCL	NA	IGHM
825	MCL	NA	IGHM
828	MCL	NA	IGHM
872	MCL	NA	IGHM
1064	MCL	NA	IGHM
1182	MCL	NA	IGHM
1227	MCL	NA	IGHM
1242	MCL	NA	IGHM
1296	MCL	NA	IGHM
1318	MCL	NA	IGHM
1321	MCL	NA	IGHM
1335	MCL	NA	IGHM
1336	MCL	NA	IGHM
1337	MCL	NA	IGHM
1347	MCL	NA	IGHM
1359	MCL	NA	IGHM
1391	MCL	NA	IGHM
1412	MCL	NA	IGHM
1415	MCL	NA	IGHM
1436	MCL	NA	IGHM
1451	MCL	NA	IGHM
1488	MCL	NA	IGHG3
1493	MCL	NA	IGHM
1502	MCL	NA	IGHM
1541	MCL	NA	IGHM
1544	MCL	NA	IGHM
1586	MCL	NA	IGHM
1595	MCL	NA	IGHM
1598	MCL	NA	IGHM
1604	MCL	NA	IGHM
1606	MCL	NA	IGHM
1607	MCL	NA	IGHM
1623	MCL	NA	IGHM
1636	MCL	NA	IGHM
1643	MCL	NA	IGHM
1649	MCL	NA	IGHM
1654	MCL	NA	IGHM
1664	MCL	NA	IGHM
1674	MCL	NA	IGHM
1683	MCL	NA	IGHM
1705	MCL	NA	IGHM
1714	MCL	NA	IGHM
1726	MCL	NA	IGHM
1796	MCL	NA	IGHM
1798	MCL	NA	IGHM
1800	MCL	NA	IGHG1
1802	MCL	NA	IGHM
1807	MCL	NA	IGHM
1813	MCL	NA	IGHM
1816	MCL	NA	IGHM
1829	MCL	NA	IGHM
1887	MCL	NA	IGHM
1888	MCL	NA	IGHM
1952	MCL	NA	IGHM
1963	MCL	NA	IGHM
2065	MCL	NA	IGHM
2565	MCL	NA	IGHM
H005-8JTSGK	MCL	NA	IGHM
H005-RZQ32U	MCL	NA	IGHM
H005-SW9CY9	MCL	NA	IGHM
PD26400a	MM	IgG	IGHG3
PD26401a	MM	IgG	IGHG1
PD26402a	MM	IgG	IGHG1
PD26403a	MM	IgG	IGHG1
PD26404a	MM	IgG	IGHG1
PD26405a	MM	IgA	IGHA1
PD26406a	MM	IgG	IGHG1
PD26407a	MM	IgG	IGHG1
PD26408a	MM	IgG	IGHG1
PD26409a	MM	IgG	IGHG1
PD26410d	MM	IgG	IGHG1
PD26411a	MM	IgA	IGHA1
PD26412c	MM	IgG	IGHG1
PD26414a	MM	IgA	IGHA2
PD26415c	MM	IgG	IGHG3
PD26416d	MM	IgG	IGHG1/IGHA2
PD26418a	MM	IgA	IGHA1
PD26419a	MM	IGLC	IGHM
PD26420a	MM	IgM	IGHM
PD26422d	MM	IgA	IGHA1
PD26423e	MM	IgG	IGHG1
PD26424a	MM	IgG	IGHG1
PD26425e	MM	IgA	IGHA1
PD26426e	MM	IgG	IGHG2
PD26427a	MM	IGLC	IGHG1
PD26428a	MM	IgG	IGHG1
PD26429a	MM	IgG	IGHM
PD26432c	MM	IgA	IGHA1
PD26434c	MM	IgG	IGHG3
PD26435c	MM	IgA	IGHA1
H005-00ML	C2-CLL	NA	IGHM
H005-0TSS	C2-CLL	NA	IGHM
H005-18Z3	C2-CLL	NA	IGHG3
H005-1GC23P	C2-CLL	NA	IGHM
H005-1NTHJK	C2-CLL	NA	IGHM
H005-1QS15C	C2-CLL	NA	IGHM
H005-1RLWLR	C2-CLL	NA	IGHM
H005-2492E6	C2-CLL	NA	IGHM
H005-2DGLF7	C2-CLL	NA	IGHM
H005-3NS8ER	C2-CLL	NA	IGHM
H005-3U3F4R	C2-CLL	NA	IGHM
H005-3XLHSB	C2-CLL	NA	IGHM
H005-4RBL4B	C2-CLL	NA	IGHG3
H005-58FDGU	C2-CLL	NA	IGHM
H005-5C1JYW	C2-CLL	NA	IGHM
H005-5E6V	C2-CLL	NA	IGHG1
H005-5EPN	C2-CLL	NA	IGHM
H005-5FV0	C2-CLL	NA	IGHG1
H005-6GS8	C2-CLL	NA	IGHM
H005-7CMF	C2-CLL	NA	IGHM
H005-7FHD	C2-CLL	NA	IGHM
H005-7J78RF	C2-CLL	NA	IGHM
H005-82KWXX	C2-CLL	NA	IGHM
H005-872ZUE	C2-CLL	NA	IGHM
H005-8JKR6W	C2-CLL	NA	IGHM
H005-993S	C2-CLL	NA	IGHG1
H005-9QDV47	C2-CLL	NA	IGHM
H005-9R6P	C2-CLL	NA	IGHM
H005-APD8	C2-CLL	NA	IGHM
H005-B0IP	C2-CLL	NA	IGHM
H005-BNNH8F	C2-CLL	NA	IGHM
H005-CLZEPV	C2-CLL	NA	IGHG2
H005-CYHM28	C2-CLL	NA	IGHM
H005-EFC8XA	C2-CLL	NA	IGHM
H005-EMYM	C2-CLL	NA	IGHM
H005-ENFC	C2-CLL	NA	IGHM
H005-F57X8B	C2-CLL	NA	IGHM
H005-F64RYU	C2-CLL	NA	IGHM
H005-FG42YJ	C2-CLL	NA	IGHM
H005-FUBV	C2-CLL	NA	IGHM
H005-GCVTP2	C2-CLL	NA	IGHM
H005-HCH291	C2-CLL	NA	IGHM
H005-HLA2NB	C2-CLL	NA	IGHM
H005-HP01	C2-CLL	NA	IGHG1
H005-HUHKMD	C2-CLL	NA	IGHM
H005-JL1RQJ	C2-CLL	NA	IGHM
H005-JVGF	C2-CLL	NA	IGHM
H005-KE4G96	C2-CLL	NA	IGHM
H005-KV8A7N	C2-CLL	NA	IGHM
H005-L8HC49	C2-CLL	NA	IGHG3
H005-L9K1TD	C2-CLL	NA	IGHM
H005-MT4S	C2-CLL	NA	IGHM
H005-MTGWKA	C2-CLL	NA	IGHM
H005-N5CW	C2-CLL	NA	IGHM
H005-N95Z	C2-CLL	NA	IGHG1
H005-NUTC97	C2-CLL	NA	IGHM
H005-OUGO	C2-CLL	NA	IGHM
H005-P1WSWP	C2-CLL	NA	IGHM
H005-P482GL	C2-CLL	NA	IGHM
H005-PQW6	C2-CLL	NA	IGHA2
H005-PURLLS	C2-CLL	NA	IGHM
H005-Q392T2	C2-CLL	NA	IGHM
H005-QXLUZ6	C2-CLL	NA	IGHM
H005-QZNEKD	C2-CLL	NA	IGHM
H005-R6KKL1	C2-CLL	NA	IGHM
H005-RCFL	C2-CLL	NA	IGHM
H005-RJ7R3L	C2-CLL	NA	IGHM
H005-RSO5	C2-CLL	NA	IGHM
H005-RX27	C2-CLL	NA	IGHM
H005-TA678D	C2-CLL	NA	IGHM
H005-TELGN3	C2-CLL	NA	IGHM
H005-TP5SFG	C2-CLL	NA	IGHM
H005-UG9T9J	C2-CLL	NA	IGHM
H005-V8AUK1	C2-CLL	NA	IGHM
H005-VC3431	C2-CLL	NA	IGHM
H005-WFBP9P	C2-CLL	NA	IGHM
H005-Y0AO	C2-CLL	NA	IGHG1
H005-YCP26L	C2-CLL	NA	IGHM
H005-JN1Z	B-NHL	NA	IGHG1
H005-LVWK8Q	B-NHL	NA	IGHM
H005-M9TU	B-NHL	NA	IGHG1
H005-OQGM	B-NHL	NA	IGHG1
H005-TL7FWV	B-NHL	NA	IGHG1
H005-X3NHUZ	B-NHL	NA	IGHM
H005-ZXTJY3	B-NHL	NA	IGHM
09-21480	DLBCL	NA	IGHM
10-10826	DLBCL	NA	IGHG1
97-14402	DLBCL	NA	IGHG2
15-43891	DLBCL	NA	IGHG1
15-43657	DLBCL	NA	IGHG1
14-13959	DLBCL	NA	IGHG1
10-31625	DLBCL	NA	IGHM
13-22818	DLBCL	NA	IGHM
05-17793	DLBCL	NA	IGHM
14-27873	DLBCL	NA	IGHM
14-33436	DLBCL	NA	IGHM
15-38154	DLBCL	NA	IGHG1
09-16981	DLBCL	NA	IGHM
05-21634	DLBCL	NA	IGHM
14-20962	DLBCL	NA	IGHM
09-12864	DLBCL	NA	IGHG1
15-15757	DLBCL	NA	IGHG1
15-24306	DLBCL	NA	IGHM
16-13732	DLBCL	NA	IGHM
12-29259	DLBCL	NA	IGHG1
05-22052	DLBCL	NA	IGHM
16-16192	DLBCL	NA	IGHG3
15-31924	DLBCL	NA	IGHM
14-36022	DLBCL	NA	IGHM
14-16281	DLBCL	NA	IGHM
14-32442	DLBCL	NA	IGHG1
16-18029	DLBCL	NA	IGHM
09-37629	DLBCL	NA	IGHM
16-29329	DLBCL	NA	IGHM
09-31233	DLBCL	NA	IGHM
13-30451	DLBCL	NA	IGHM
15-21654	DLBCL	NA	IGHG1
14-41461	DLBCL	NA	IGHG1
08-19764	DLBCL	NA	IGHG1
15-13365	DLBCL	NA	IGHM
14-16707	DLBCL	NA	IGHG1
14-25466	DLBCL	NA	IGHG2
08-15460	DLBCL	NA	IGHM
14-23891	DLBCL	NA	IGHM
14-37722	DLBCL	NA	IGHM
10-27154	DLBCL	NA	IGHM
16-11636	DLBCL	NA	IGHG1
15-29858	DLBCL	NA	IGHG1
14-35632	DLBCL	NA	IGHM
16-16723	DLBCL	NA	IGHM
07-31833	DLBCL	NA	IGHG1
14-11247	DLBCL	NA	IGHM
04-28140	DLBCL	NA	IGHM
05-32150	DLBCL	NA	IGHM
16-18623	DLBCL	NA	IGHM
16-27413	DLBCL	NA	IGHG4
15-11617	DLBCL	NA	IGHG3
13-26601	DLBCL	NA	IGHG1
89-62169	DLBCL	NA	IGHM
14-35026	DLBCL	NA	IGHM
15-34472	DLBCL	NA	IGHM
16-17861	DLBCL	NA	IGHM
11-21727	DLBCL	NA	IGHM
04-24937	DLBCL	NA	IGHM
05-18426	DLBCL	NA	IGHM
15-24058	DLBCL	NA	IGHM
09-11467	DLBCL	NA	IGHM
15-10535	DLBCL	NA	IGHG2
15-18723	DLBCL	NA	IGHA1
04-35039	DLBCL	NA	IGHM
96-31596	DLBCL	NA	IGHM
15-13383	DLBCL	NA	IGHM
99-13280	DLBCL	NA	IGHG1
02-13135	DLBCL	NA	IGHG1
13-31210	DLBCL	NA	IGHG1
10-40676	DLBCL	NA	IGHG3
11-35935	DLBCL	NA	IGHM
14-33262	DLBCL	NA	IGHM

## Sheet: Fig 3e
Annotation	Annotation	Mechanism	chrom1	pos1	chrom2	pos2
t(11;14) [chr11:65499952:-;chr14:105644568:+]	MALAT1-IGH	Translocation	chr11	65499952	chr14	105644568
t(9;14) [chr9:128706841:+;chr14:105772870:+]	PKN3-IGH	Translocation	chr9	128706841	chr14	105772870
t(17;22) [chr17:22731243:-;chr22:22322962:+]	centromeric-IGL	Translocation	chr17	22731243	chr22	22322962
t(10;14) [chr10:96272409:-;chr14:105881036:-]	BLNK-IGH	Translocation	chr10	96272409	chr14	105881036
t(3;14) [chr3:187918476:+;chr14:105861259:-]	LINC01991-IGH	Translocation	chr3	187918476	chr14	105861259
t(13;14) [chr13:91324292:-;chr14:105745520:+]	MIR17HG-IGH	Translocation	chr13	91324292	chr14	105745520
t(3;14) [chr3:187744799:+;chr14:105860309:-]	BCL6-IGH	Translocation	chr3	187744799	chr14	105860309
t(2;8) [chr2:88860031:-;chr8:128172554:-]	IGKRSS-PVT1	Translocation	chr2	88860031	chr8	128172554
t(3;14) [chr3:71358526:+;chr14:105745901:+]	FOXP1-IGH	Translocation	chr3	71358526	chr14	105745901
t(3;22) [chr3:187946436:+;chr22:22881254:-]	LINC01991-IGH	Translocation	chr3	187946436	chr22	22881254
t(5;14) [chr5:151187025:-;chr14:105859376:-]	CCDC69-IGH	Translocation	chr5	151187025	chr14	105859376
t(8;14) [chr8:127500157:+;chr14:105746473:-]	CASC8-IGH	Translocation	chr8	127500157	chr14	105746473
t(11;14) [chr11:644044:-;chr14:105862571:-]	DEAF1-IGH	Translocation	chr11	644044	chr14	105862571
t(14;18) [chr14:105775155:-;chr18:58659892:+]	IGH-MALT1	Translocation	chr14	105775155	chr18	58659892
t(6;14) [chr6:90295773:-;chr14:105859438:+]	BACH2-IGH	Translocation	chr6	90295773	chr14	105859438
t(2;6) [chr2:88865413:+;chr6:314986:-]	IGK-DUSP22	Translocation	chr2	88865413	chr6	314986
t(14;18) [14:106357560:-;18:60793417:+]	IGH-BCL2	Translocation	chr14	106357560	chr18	60793417
t(11;14) [11:69414016:-;14:106383451:+]	IGH-CCND1	Translocation	chr11	69414016	chr14	106383451
t(8;22) [8:129292851:+;22:23200660:-]	MYC-IGL	Translocation	chr8	129292851	chr22	23200660
t(4;14) [4:1910047:-;14:106176450:+]	NSD2-IGH	Translocation	chr4	1910047	chr14	106176450
t(8;14) [8:128274145:+;14:106443676:-]	MYC-IGH	Translocation	chr8	128274145	chr14	106443676
t(2;8) [2:89468723:+;8:128950621:+]	MYC-IGK	Translocation	chr2	89468723	chr8	128950621
t(8;14) [8:144510468:+;14:106328752:-]	IGH-MAFA	Translocation	chr8	144510468	chr14	106328752
t(9;14) (9:120443569:-;14:106321567:+)	IGH-TLR4	Translocation	chr9	120443569	chr14	106321567
del(14:22918118-106379084) [+/-]	TCR-IGH	Deletion	chr14	22918118	chr14	106379084
t(2;11) [2:89132289:-;11:69229601:-]	IGK-CCND1	Translocation	chr2	89132289	chr11	69229601
t(2;10) [2:89544262:+;10:101290914:+]	IGK-LINC01475	Translocation	chr2	89544262	chr10	101290914
t(14;16) [14:106326700:-;16:89041597:+]	IGH-CBFA2T3	Translocation	chr14	106326700	chr16	89041597
del(14:69259183-106329189) [+/-]	IGH-ZFP36L1	Deletion	chr14	69259183	chr14	106329189
t(6;22) [6:392520:+;22:23231135:-]	IGL-IRF4	Translocation	chr6	392520	chr22	23231135
t(1;22) [1:28835607:-;22:23169111:+]	IGL-RCC1	Translocation	chr1	28835607	chr22	23169111
t(2;14) [chr2:60554604:+;chr14:105646629:+]	IGH-BCL11A	Translocation	chr2	60781739	chr14	106112966
t(7;22) [chr7:33706811:+;chr22:22518926:-]	IGL-BBS9	Translocation	chr7	33746423	chr22	22873269
t(14;17) [chr14:105858097:+;chr17:78174918:+]	IGH-TK1	Translocation	chr14	106324266	chr17	76170999
t(2;18) [chr2:88861293:+;chr18:63320840:+]	IGK-BCL2	Translocation	chr2	89160805	chr18	60988073
del(chr14:95717981-105859690) [+/-]	TCL1A-IGH	Deletion	chr14	96184318	chr14	106325910
t(1;14) [chr1:28508186:-;chr14:105860612:-]	IGH-RCC1	Translocation	chr1	28834698	chr14	106326822

## Sheet: Fig 4a
Case	Cohort	Mean_coverage	IGH	IGL
1	C1-CLL	33.27	Complete productive rearrangement	Kappa
2	C1-CLL	32.13	Complete productive rearrangement	Kappa
3	C1-CLL	16.42	No rearrangement found	Lambda
4	C1-CLL	32.56	Partial rearrangement	None
5	C1-CLL	24.35	Complete productive rearrangement	Kappa
6	C1-CLL	23.82	Complete productive rearrangement	Lambda
9	C1-CLL	29.4	No rearrangement found	Lambda
10	C1-CLL	20.85	Complete productive rearrangement	Lambda
12	C1-CLL	24.61	Complete productive rearrangement	Kappa
15	C1-CLL	29.2	Complete productive rearrangement	Kappa
16	C1-CLL	32.13	Complete productive rearrangement	Lambda
19	C1-CLL	21.53	Complete productive rearrangement	Lambda
20	C1-CLL	26.08	Complete productive rearrangement	None
23	C1-CLL	25.07	Complete productive rearrangement	Kappa
25	C1-CLL	25.11	Complete productive rearrangement	Lambda
26	C1-CLL	26.89	Complete productive rearrangement	Kappa
27	C1-CLL	22.95	Complete productive rearrangement	Kappa
29	C1-CLL	24.11	Complete productive rearrangement	Lambda
30	C1-CLL	29.33	Partial rearrangement	Kappa
32	C1-CLL	24.36	Complete productive rearrangement	Kappa
33	C1-CLL	21.04	Complete productive rearrangement	Lambda
39	C1-CLL	28.59	Complete productive rearrangement	Kappa
44	C1-CLL	26	Complete productive rearrangement	Kappa
48	C1-CLL	29.49	Complete productive rearrangement	Kappa
56	C1-CLL	28.06	Complete productive rearrangement	Kappa
58	C1-CLL	21.24	Complete productive rearrangement	Kappa
60	C1-CLL	28.3	Complete productive rearrangement	Kappa
63	C1-CLL	30.57	Complete productive rearrangement	Kappa
64	C1-CLL	31.66	Complete productive rearrangement	Lambda
82	C1-CLL	16.58	Complete productive rearrangement	Lambda
83	C1-CLL	23.57	Complete productive rearrangement	Kappa
84	C1-CLL	35.66	Complete productive rearrangement	Kappa
90	C1-CLL	25.29	Complete productive rearrangement	Lambda
110	C1-CLL	32.18	No rearrangement found	Kappa
115	C1-CLL	21.28	Complete productive rearrangement	Kappa
122	C1-CLL	34.68	Complete productive rearrangement	Kappa
125	C1-CLL	37.65	No rearrangement found	Lambda
128	C1-CLL	26.06	Complete productive rearrangement	Kappa
134	C1-CLL	33.26	Complete productive rearrangement	Kappa
137	C1-CLL	23.92	Complete productive rearrangement	Lambda
138	C1-CLL	27.17	Complete productive rearrangement	Lambda
139	C1-CLL	24.59	Complete productive rearrangement	Kappa
141	C1-CLL	24.42	Complete productive rearrangement	Kappa
145	C1-CLL	27.34	Complete productive rearrangement	Kappa
148	C1-CLL	28.69	Complete productive rearrangement	Lambda
151	C1-CLL	28.27	No rearrangement found	Lambda
155	C1-CLL	23.1	Complete productive rearrangement	Kappa
157	C1-CLL	25.89	Complete productive rearrangement	Kappa
166	C1-CLL	28.79	Complete productive rearrangement	Kappa
174	C1-CLL	38.59	Complete productive rearrangement	Kappa
176	C1-CLL	43.09	Complete productive rearrangement	Lambda
177	C1-CLL	26.62	Complete productive rearrangement	Lambda
179	C1-CLL	29.84	Complete productive rearrangement	Kappa
181	C1-CLL	30.7	Complete productive rearrangement	Kappa
182	C1-CLL	27.02	Complete productive rearrangement	Lambda
184	C1-CLL	29.8	Complete productive rearrangement	Kappa
188	C1-CLL	27.54	Complete productive rearrangement	Kappa
192	C1-CLL	20.17	Complete productive rearrangement	Kappa
199	C1-CLL	20.82	Complete productive rearrangement	Lambda
244	C1-CLL	30.3	Partial rearrangement	Kappa
277	C1-CLL	33.52	Complete productive rearrangement	Kappa
278	C1-CLL	22.17	Complete productive rearrangement	Lambda
282	C1-CLL	22.43	Partial rearrangement	Kappa
283	C1-CLL	32.38	Complete productive rearrangement	Kappa
288	C1-CLL	30.52	Complete productive rearrangement	Lambda
290	C1-CLL	35.76	Complete productive rearrangement	Kappa
294	C1-CLL	34.73	Complete productive rearrangement	Kappa
296	C1-CLL	21.2	Complete productive rearrangement	Kappa
306	C1-CLL	19.68	Complete productive rearrangement	Lambda
308	C1-CLL	21.25	No rearrangement found	Kappa
318	C1-CLL	23.72	Complete productive rearrangement	Kappa
339	C1-CLL	25.3	Complete productive rearrangement	Kappa
342	C1-CLL	20.75	Complete productive rearrangement	Kappa
343	C1-CLL	26.58	Complete productive rearrangement	Lambda
356	C1-CLL	61.22	Complete productive rearrangement	Kappa
358	C1-CLL	19.73	Complete productive rearrangement	Lambda
367	C1-CLL	23.27	Partial rearrangement	Kappa
371	C1-CLL	30.93	Complete productive rearrangement	Lambda
372	C1-CLL	17.33	Complete productive rearrangement	Lambda
373	C1-CLL	21.64	Complete productive rearrangement	Kappa
386	C1-CLL	24.96	Partial rearrangement	Kappa
393	C1-CLL	19.13	Complete productive rearrangement	Lambda
435	C1-CLL	28.05	Complete productive rearrangement	Kappa
442	C1-CLL	28.16	Complete productive rearrangement	Kappa
467	C1-CLL	32.81	Complete productive rearrangement	Kappa
473	C1-CLL	38.4	Complete productive rearrangement	Kappa
477	C1-CLL	30.3	Complete productive rearrangement	Lambda
519	C1-CLL	24.02	Complete productive rearrangement	Lambda
523	C1-CLL	34.72	Complete productive rearrangement	Kappa
564	C1-CLL	33.56	Complete productive rearrangement	Kappa
577	C1-CLL	29.06	Partial rearrangement	Kappa
594	C1-CLL	23.85	Complete productive rearrangement	Lambda
618	C1-CLL	24.72	Partial rearrangement	Kappa
628	C1-CLL	21.33	No rearrangement found	Lambda
654	C1-CLL	20.28	Complete productive rearrangement	Lambda
661	C1-CLL	29.63	Complete productive rearrangement	Lambda
677	C1-CLL	21.61	Complete productive rearrangement	Kappa
684	C1-CLL	21.05	Complete productive rearrangement	Lambda
723	C1-CLL	22.41	Complete productive rearrangement	Lambda
745	C1-CLL	26.16	Complete productive rearrangement	Kappa
749	C1-CLL	22.54	Complete productive rearrangement	Kappa
753	C1-CLL	25.84	Complete productive rearrangement	Lambda
761	C1-CLL	26.19	Complete productive rearrangement	Kappa
776	C1-CLL	21.49	Complete productive rearrangement	None
783	C1-CLL	20.56	Complete productive rearrangement	Lambda
785	C1-CLL	33.64	Complete productive rearrangement	Lambda
795	C1-CLL	29	Complete productive rearrangement	Kappa
802	C1-CLL	21.2	Complete productive rearrangement	Kappa
804	C1-CLL	20.44	Complete productive rearrangement	Lambda
824	C1-CLL	21.24	Complete productive rearrangement	Kappa
832	C1-CLL	29.39	Complete productive rearrangement	Kappa
853	C1-CLL	23.45	Partial rearrangement	Kappa
862	C1-CLL	21.88	Complete productive rearrangement	None
875	C1-CLL	25.24	Complete productive rearrangement	Lambda
880	C1-CLL	28.19	No rearrangement found	Kappa
887	C1-CLL	26.98	Complete productive rearrangement	Kappa/Lambda
1056	C1-CLL	24.05	Complete productive rearrangement	Lambda
1059	C1-CLL	27.94	No rearrangement found	Kappa
1076	C1-CLL	21.11	Complete productive rearrangement	None
1078	C1-CLL	22.3	Complete productive rearrangement	Kappa
1101	C1-CLL	24.98	Complete productive rearrangement	Kappa
1164	C1-CLL	36.16	Complete productive rearrangement	Kappa
1169	C1-CLL	25.63	Complete productive rearrangement	Kappa
1179	C1-CLL	24.88	Complete productive rearrangement	Kappa
1183	C1-CLL	24	Complete productive rearrangement	Kappa
1191	C1-CLL	28.14	Complete productive rearrangement	Kappa
1192	C1-CLL	21.6	Complete productive rearrangement	Lambda
1267	C1-CLL	23.88	Complete productive rearrangement	Kappa
1276	C1-CLL	22.86	Complete productive rearrangement	Kappa
1292	C1-CLL	21.96	Complete productive rearrangement	Lambda
1297	C1-CLL	24.96	Complete productive rearrangement	Lambda
1319	C1-CLL	21.39	Complete productive rearrangement	Lambda
1323	C1-CLL	23.48	Complete productive rearrangement	Lambda
1339	C1-CLL	26	Partial rearrangement	Kappa
1344	C1-CLL	24.47	Complete productive rearrangement	Kappa
1353	C1-CLL	11.06	Complete productive rearrangement	Lambda
1360	C1-CLL	22.74	Complete productive rearrangement	Kappa
1371	C1-CLL	27.91	Complete productive rearrangement	Kappa
1384	C1-CLL	27.3	Complete productive rearrangement	Kappa
1416	C1-CLL	30.93	Complete productive rearrangement	Kappa
1423	C1-CLL	23.12	No rearrangement found	Lambda
1424	C1-CLL	26.23	Complete productive rearrangement	Kappa
1425	C1-CLL	32.17	Complete productive rearrangement	Kappa
1426	C1-CLL	24.82	Complete productive rearrangement	Lambda
1427	C1-CLL	27.27	No rearrangement found	Kappa
1430	C1-CLL	27.4	Complete productive rearrangement	Kappa
1431	C1-CLL	23.26	Complete productive rearrangement	Kappa
1432	C1-CLL	18.6	Complete productive rearrangement	Lambda
1446	C1-CLL	24.68	Complete productive rearrangement	Lambda
1464	C1-CLL	33.95	Complete productive rearrangement	Kappa/Lambda
1477	C1-CLL	25.9	Complete productive rearrangement	Kappa
1525	C1-CLL	27.14	Complete productive rearrangement	Kappa
183	MCL	34.83	Complete productive rearrangement	Lambda
394	MCL	21.2	Complete productive rearrangement	Kappa
568	MCL	27.82	Complete productive rearrangement	Lambda
792	MCL	44.94	Complete productive rearrangement	Kappa
817	MCL	25.63	Complete productive rearrangement	Kappa
825	MCL	40.47	Complete productive rearrangement	Lambda
828	MCL	42.76	Complete productive rearrangement	Kappa
872	MCL	27.79	Complete productive rearrangement	Kappa
1064	MCL	27.03	Complete productive rearrangement	Lambda
1182	MCL	22.37	Complete productive rearrangement	Lambda
1227	MCL	24.82	Complete productive rearrangement	Lambda
1242	MCL	22.51	Complete productive rearrangement	Lambda
1296	MCL	24.07	Complete productive rearrangement	Kappa
1318	MCL	31.81	Complete productive rearrangement	Kappa/Lambda
1321	MCL	26.56	Complete productive rearrangement	Lambda
1335	MCL	28.98	Complete productive rearrangement	Lambda
1336	MCL	35.12	Complete productive rearrangement	Kappa
1337	MCL	23.39	Complete productive rearrangement	Kappa
1347	MCL	20.6	Complete productive rearrangement	Lambda
1359	MCL	33.76	Complete productive rearrangement	Kappa
1391	MCL	20.4	Complete productive rearrangement	Lambda
1412	MCL	31.17	Complete productive rearrangement	Kappa
1415	MCL	27.64	Complete productive rearrangement	Kappa/Lambda
1436	MCL	21	Complete productive rearrangement	Kappa
1451	MCL	31.82	Complete productive rearrangement	Lambda
1488	MCL	20.36	Complete productive rearrangement	Lambda
1493	MCL	26.19	Complete productive rearrangement	Kappa
1502	MCL	26.42	Complete productive rearrangement	Kappa
1541	MCL	19.58	Complete productive rearrangement	Lambda
1544	MCL	23.52	Complete productive rearrangement	Lambda
1586	MCL	24.66	Complete productive rearrangement	Kappa
1595	MCL	25.45	Complete productive rearrangement	Kappa
1598	MCL	31.78	Complete productive rearrangement	Kappa
1604	MCL	31.64	Complete productive rearrangement	Lambda
1606	MCL	28.27	Complete productive rearrangement	Lambda
1607	MCL	27.33	Complete productive rearrangement	Kappa
1623	MCL	20.64	Complete productive rearrangement	Lambda
1636	MCL	24.34	Complete productive rearrangement	Kappa
1643	MCL	24.11	Complete productive rearrangement	Lambda
1649	MCL	28.7	Complete productive rearrangement	Kappa
1654	MCL	31.96	Complete productive rearrangement	Kappa
1664	MCL	21.93	Complete productive rearrangement	Lambda
1674	MCL	31.73	Complete productive rearrangement	Lambda
1683	MCL	29.85	Complete productive rearrangement	Lambda
1705	MCL	22.37	Complete productive rearrangement	Lambda
1714	MCL	38.48	Complete productive rearrangement	Lambda
1726	MCL	33.29	Complete productive rearrangement	Kappa
1796	MCL	24.12	Complete productive rearrangement	Kappa
1798	MCL	37.02	Complete productive rearrangement	Kappa
1800	MCL	25.48	Complete productive rearrangement	Kappa
1802	MCL	29.92	Complete productive rearrangement	Kappa
1807	MCL	25.37	Complete productive rearrangement	Kappa
1813	MCL	31.32	Complete productive rearrangement	Lambda
1816	MCL	26.29	Complete productive rearrangement	Lambda
1829	MCL	27.77	Complete productive rearrangement	Kappa
1887	MCL	33.05	Complete productive rearrangement	Kappa
1888	MCL	31.98	Complete productive rearrangement	Kappa
1952	MCL	23.81	Complete productive rearrangement	Kappa
1963	MCL	28.37	Complete productive rearrangement	Kappa
2065	MCL	22.7	Complete productive rearrangement	Kappa
2565	MCL	34.98	Complete productive rearrangement	Kappa
H005-8JTSGK	MCL	85.36	Unproductive rearrangement only	Kappa
H005-RZQ32U	MCL	85.81	Complete productive rearrangement	Kappa
H005-SW9CY9	MCL	61.31	Complete productive rearrangement	Lambda
H005-00ML	C2-CLL	73.88	Complete productive rearrangement	Kappa
H005-0TSS	C2-CLL	87.54	Complete productive rearrangement	Kappa
H005-18Z3	C2-CLL	66.18	Complete productive rearrangement	Kappa
H005-1GC23P	C2-CLL	51.66	Complete productive rearrangement	Lambda
H005-1NTHJK	C2-CLL	63.25	Complete productive rearrangement	Kappa
H005-1QS15C	C2-CLL	73.71	Complete productive rearrangement	Kappa
H005-1RLWLR	C2-CLL	67.41	Complete productive rearrangement	Lambda
H005-2492E6	C2-CLL	65.9	Complete productive rearrangement	Lambda
H005-2DGLF7	C2-CLL	58.44	Complete productive rearrangement	Lambda
H005-3NS8ER	C2-CLL	63.16	Complete productive rearrangement	Kappa
H005-3U3F4R	C2-CLL	74.54	Complete productive rearrangement	Kappa
H005-3XLHSB	C2-CLL	65.89	Complete productive rearrangement	Lambda
H005-4RBL4B	C2-CLL	69.02	Complete productive rearrangement	Kappa
H005-58FDGU	C2-CLL	72.79	Complete productive rearrangement	Kappa
H005-5C1JYW	C2-CLL	77.21	Complete productive rearrangement	Kappa
H005-5E6V	C2-CLL	81.36	Complete productive rearrangement	Kappa
H005-5EPN	C2-CLL	75.88	Complete productive rearrangement	Kappa
H005-5FV0	C2-CLL	77.31	Complete productive rearrangement	Kappa
H005-6GS8	C2-CLL	77.19	Complete productive rearrangement	Kappa
H005-7CMF	C2-CLL	57.54	Complete productive rearrangement	Lambda
H005-7FHD	C2-CLL	58.28	Complete productive rearrangement	Lambda
H005-7J78RF	C2-CLL	81.92	Complete productive rearrangement	Kappa
H005-82KWXX	C2-CLL	77.6	Complete productive rearrangement	Lambda
H005-872ZUE	C2-CLL	78.66	Complete productive rearrangement	Kappa
H005-8JKR6W	C2-CLL	81.03	Complete productive rearrangement	Kappa
H005-993S	C2-CLL	66.1	Complete productive rearrangement	Lambda
H005-9QDV47	C2-CLL	71.22	No rearrangement found	Lambda
H005-9R6P	C2-CLL	96.26	No rearrangement found	Lambda
H005-APD8	C2-CLL	67.13	Complete productive rearrangement	Kappa
H005-B0IP	C2-CLL	64.25	Complete productive rearrangement	None
H005-BNNH8F	C2-CLL	60.87	Complete productive rearrangement	Kappa
H005-CLZEPV	C2-CLL	75.99	Complete productive rearrangement	Kappa
H005-CYHM28	C2-CLL	57.66	Complete productive rearrangement	Lambda
H005-EFC8XA	C2-CLL	59.84	Complete productive rearrangement	Lambda
H005-EMYM	C2-CLL	64.99	Complete productive rearrangement	Kappa
H005-ENFC	C2-CLL	76.21	Complete productive rearrangement	None
H005-F57X8B	C2-CLL	70	Complete productive rearrangement	Lambda
H005-F64RYU	C2-CLL	69.06	Complete productive rearrangement	Lambda
H005-FG42YJ	C2-CLL	70.86	Complete productive rearrangement	Kappa
H005-FUBV	C2-CLL	96.28	Complete productive rearrangement	Lambda
H005-GCVTP2	C2-CLL	72.28	Complete productive rearrangement	Lambda
H005-HCH291	C2-CLL	82.16	Complete productive rearrangement	Kappa
H005-HLA2NB	C2-CLL	63.05	Complete productive rearrangement	Kappa
H005-HP01	C2-CLL	63.14	Complete productive rearrangement	Lambda
H005-HUHKMD	C2-CLL	70.25	Complete productive rearrangement	Kappa
H005-JL1RQJ	C2-CLL	60.74	Complete productive rearrangement	Kappa
H005-JVGF	C2-CLL	88.62	Complete productive rearrangement	Kappa
H005-KE4G96	C2-CLL	79.05	Complete productive rearrangement	Lambda
H005-KV8A7N	C2-CLL	84.84	Complete productive rearrangement	Kappa
H005-L8HC49	C2-CLL	76.52	Complete productive rearrangement	Kappa
H005-L9K1TD	C2-CLL	55.17	Complete productive rearrangement	Lambda
H005-MT4S	C2-CLL	68.73	Complete productive rearrangement	Kappa
H005-MTGWKA	C2-CLL	76.92	Complete productive rearrangement	Kappa
H005-N5CW	C2-CLL	69.35	Complete productive rearrangement	Kappa
H005-N95Z	C2-CLL	65.55	Complete productive rearrangement	Lambda
H005-NUTC97	C2-CLL	62.12	Complete productive rearrangement	Lambda
H005-OUGO	C2-CLL	56.73	Complete productive rearrangement	Lambda
H005-P1WSWP	C2-CLL	70.13	Complete productive rearrangement	Kappa
H005-P482GL	C2-CLL	73.57	Complete productive rearrangement	Lambda
H005-PQW6	C2-CLL	54.25	Complete productive rearrangement	Lambda
H005-PURLLS	C2-CLL	71.59	Complete productive rearrangement	Kappa
H005-Q392T2	C2-CLL	61.17	Complete productive rearrangement	Lambda
H005-QXLUZ6	C2-CLL	49.21	Complete productive rearrangement	Lambda
H005-QZNEKD	C2-CLL	80.3	Complete productive rearrangement	Kappa
H005-R6KKL1	C2-CLL	74.25	Complete productive rearrangement	Kappa
H005-RCFL	C2-CLL	84.54	Complete productive rearrangement	Lambda
H005-RJ7R3L	C2-CLL	60.91	Complete productive rearrangement	Kappa
H005-RSO5	C2-CLL	58.14	No rearrangement found	Lambda
H005-RX27	C2-CLL	71.34	Complete productive rearrangement	Lambda
H005-TA678D	C2-CLL	66.97	Complete productive rearrangement	Lambda
H005-TELGN3	C2-CLL	69.31	Complete productive rearrangement	Lambda
H005-TP5SFG	C2-CLL	66.68	Complete productive rearrangement	Kappa/Lambda
H005-UG9T9J	C2-CLL	65.41	Complete productive rearrangement	Lambda
H005-V8AUK1	C2-CLL	55.64	Complete productive rearrangement	Lambda
H005-VC3431	C2-CLL	78.55	Complete productive rearrangement	Lambda
H005-WFBP9P	C2-CLL	61.63	Complete productive rearrangement	Kappa
H005-Y0AO	C2-CLL	64.05	Complete productive rearrangement	Kappa
H005-YCP26L	C2-CLL	61.25	Complete productive rearrangement	Lambda

## Sheet: Fig 4b
Case	IGH_30x	IGK.L_30x	IGH_25x	IGK.L_25x	IGH_20x	IGK.L_20x	IGH_15x	IGK.L_15x	IGH_10x	IGK.L_10x	IGH_5x	IGK.L_5x
2	yes	yes	yes	yes	yes	yes	no	yes	no	yes	no	yes
16	yes	yes	yes	yes	yes	yes	yes	yes	partial	yes	no	yes
63	yes	yes	yes	yes	yes	yes	yes	yes	yes	yes	no	no
64	yes	yes	yes	yes	yes	yes	yes	no	yes	no	no	no
84	yes	yes	yes	yes	yes	yes	yes	yes	yes	yes	no	yes
122	yes	yes	yes	yes	yes	yes	yes	yes	yes	yes	no	no
174	yes	yes	yes	yes	yes	yes	yes	yes	yes	yes	no	yes
176	yes	yes	yes	yes	yes	yes	yes	yes	yes	yes	partial	yes
181	yes	yes	yes	yes	yes	yes	yes	yes	yes	yes	no	yes
283	yes	yes	yes	yes	yes	yes	yes	yes	yes	yes	no	no
288	yes	yes	yes	yes	no	yes	no	yes	no	yes	no	no
290	yes	yes	yes	yes	yes	yes	yes	yes	yes	no	yes	no
356	yes	yes	yes	yes	yes	yes	yes	yes	no	yes	no	yes
371	yes	yes	yes	yes	yes	yes	yes	yes	yes	yes	no	no
473	yes	yes	yes	yes	yes	yes	partial	yes	no	yes	no	yes
477	yes	yes	yes	yes	yes	yes	yes	yes	yes	no	no	no
523	yes	yes	yes	no	yes	no	yes	no	yes	no	no	no
564	yes	yes	yes	yes	yes	yes	yes	yes	yes	yes	partial	yes
785	yes	yes	yes	yes	yes	yes	yes	yes	no	yes	no	yes
1164	yes	yes	yes	yes	yes	yes	partial	yes	partial	yes	partial	no
1425	yes	yes	yes	yes	yes	yes	yes	yes	yes	yes	no	no
792	yes	yes	yes	yes	yes	yes	yes	yes	no	yes	no	no
828	yes	yes	yes	yes	yes	no	yes	no	yes	no	no	no
1359	yes	yes	yes	yes	yes	yes	yes	yes	yes	yes	no	yes
1412	yes	yes	yes	yes	yes	yes	yes	yes	yes	yes	no	no
1451	yes	yes	yes	yes	yes	yes	yes	yes	yes	yes	yes	yes
1598	yes	yes	yes	yes	yes	yes	yes	yes	yes	yes	no	yes
1726	yes	yes	yes	yes	yes	yes	yes	yes	yes	yes	yes	yes
1798	yes	yes	yes	yes	yes	yes	yes	yes	yes	no	yes	no

[truncated: 10 more sheets: Fig 4c, Fig 4d, Fig 4e, Fig 4f, Fig 4g, Fig 4h, Fig S6, Fig S7, Fig S10, Fig S12]
